# Supplementary material for: Speeding up iterative applications of the BUILD supertree algorithm
Source: PeerJ. 2024 Jan 2;12:e16624. doi: 10.7717/peerj.16624 (PMC10768670; doi:10.7717/peerj.16624)
Supplement: Supplemental Information 1 — Comparison of incremental BUILDINC with different problem sizes and optimizations enabled on simulated inputs. Tab-separated values format [file peerj-12-16624-s001.tsv]

num_otus	num_phylos	rep_num	seed	num_ecr	inc_prob	collapse_prob	batch	oracle	incr	rollback	time
50	20	1	2153249601820678	2	0.5	0.75	0	0	0	0	0.047830896
50	20	1	2153249601820678	2	0.5	0.75	0	0	1	0	0.011055239
50	20	1	2153249601820678	2	0.5	0.75	0	0	1	1	0.002621588
50	20	1	2153249601820678	2	0.5	0.75	0	1	0	0	0.045755372
50	20	1	2153249601820678	2	0.5	0.75	0	1	1	0	0.014196599
50	20	1	2153249601820678	2	0.5	0.75	0	1	1	1	0.010630599
50	20	1	2153249601820678	2	0.5	0.75	1	0	0	0	0.023603308
50	20	1	2153249601820678	2	0.5	0.75	1	0	1	0	0.034865403
50	20	1	2153249601820678	2	0.5	0.75	1	0	1	1	0.003417162
50	20	1	2153249601820678	2	0.5	0.75	1	1	0	0	0.022917047
50	20	1	2153249601820678	2	0.5	0.75	1	1	1	0	0.02795248
50	20	1	2153249601820678	2	0.5	0.75	1	1	1	1	0.011037292
50	20	2	2153249601820678	2	0.5	0.75	0	0	0	0	0.049062617
50	20	2	2153249601820678	2	0.5	0.75	0	0	1	0	0.01712279
50	20	2	2153249601820678	2	0.5	0.75	0	0	1	1	0.003456731
50	20	2	2153249601820678	2	0.5	0.75	0	1	0	0	0.051811717
50	20	2	2153249601820678	2	0.5	0.75	0	1	1	0	0.015560057
50	20	2	2153249601820678	2	0.5	0.75	0	1	1	1	0.011531727
50	20	2	2153249601820678	2	0.5	0.75	1	0	0	0	0.035444439
50	20	2	2153249601820678	2	0.5	0.75	1	0	1	0	0.039615497
50	20	2	2153249601820678	2	0.5	0.75	1	0	1	1	0.002996172
50	20	2	2153249601820678	2	0.5	0.75	1	1	0	0	0.029204783
50	20	2	2153249601820678	2	0.5	0.75	1	1	1	0	0.032080298
50	20	2	2153249601820678	2	0.5	0.75	1	1	1	1	0.010463449
50	20	3	2153249601820678	2	0.5	0.75	0	0	0	0	0.045311437
50	20	3	2153249601820678	2	0.5	0.75	0	0	1	0	0.008389929
50	20	3	2153249601820678	2	0.5	0.75	0	0	1	1	0.002366396
50	20	3	2153249601820678	2	0.5	0.75	0	1	0	0	0.054113948
50	20	3	2153249601820678	2	0.5	0.75	0	1	1	0	0.016874926
50	20	3	2153249601820678	2	0.5	0.75	0	1	1	1	0.011392959
50	20	3	2153249601820678	2	0.5	0.75	1	0	0	0	0.02601551
50	20	3	2153249601820678	2	0.5	0.75	1	0	1	0	0.022340623
50	20	3	2153249601820678	2	0.5	0.75	1	0	1	1	0.002706379
50	20	3	2153249601820678	2	0.5	0.75	1	1	0	0	0.017436535
50	20	3	2153249601820678	2	0.5	0.75	1	1	1	0	0.018886265
50	20	3	2153249601820678	2	0.5	0.75	1	1	1	1	0.011135059
50	20	4	2153249601820678	2	0.5	0.75	0	0	0	0	0.043307097
50	20	4	2153249601820678	2	0.5	0.75	0	0	1	0	0.006733392
50	20	4	2153249601820678	2	0.5	0.75	0	0	1	1	0.001937626
50	20	4	2153249601820678	2	0.5	0.75	0	1	0	0	0.052972959
50	20	4	2153249601820678	2	0.5	0.75	0	1	1	0	0.012031926
50	20	4	2153249601820678	2	0.5	0.75	0	1	1	1	0.011286292
50	20	4	2153249601820678	2	0.5	0.75	1	0	0	0	0.023300974
50	20	4	2153249601820678	2	0.5	0.75	1	0	1	0	0.023490632
50	20	4	2153249601820678	2	0.5	0.75	1	0	1	1	0.001985363
50	20	4	2153249601820678	2	0.5	0.75	1	1	0	0	0.019367995
50	20	4	2153249601820678	2	0.5	0.75	1	1	1	0	0.017347369
50	20	4	2153249601820678	2	0.5	0.75	1	1	1	1	0.011593187
50	20	5	2153249601820678	2	0.5	0.75	0	0	0	0	0.034651327
50	20	5	2153249601820678	2	0.5	0.75	0	0	1	0	0.014250069
50	20	5	2153249601820678	2	0.5	0.75	0	0	1	1	0.00198982
50	20	5	2153249601820678	2	0.5	0.75	0	1	0	0	0.042276794
50	20	5	2153249601820678	2	0.5	0.75	0	1	1	0	0.01522244
50	20	5	2153249601820678	2	0.5	0.75	0	1	1	1	0.010166184
50	20	5	2153249601820678	2	0.5	0.75	1	0	0	0	0.029037021
50	20	5	2153249601820678	2	0.5	0.75	1	0	1	0	0.038137042
50	20	5	2153249601820678	2	0.5	0.75	1	0	1	1	0.002465345
50	20	5	2153249601820678	2	0.5	0.75	1	1	0	0	0.026030528
50	20	5	2153249601820678	2	0.5	0.75	1	1	1	0	0.028640155
50	20	5	2153249601820678	2	0.5	0.75	1	1	1	1	0.010347727
50	20	6	2153249601820678	2	0.5	0.75	0	0	0	0	0.03948249
50	20	6	2153249601820678	2	0.5	0.75	0	0	1	0	0.013205833
50	20	6	2153249601820678	2	0.5	0.75	0	0	1	1	0.001887532
50	20	6	2153249601820678	2	0.5	0.75	0	1	0	0	0.045877728
50	20	6	2153249601820678	2	0.5	0.75	0	1	1	0	0.017286635
50	20	6	2153249601820678	2	0.5	0.75	0	1	1	1	0.011004309
50	20	6	2153249601820678	2	0.5	0.75	1	0	0	0	0.035396751
50	20	6	2153249601820678	2	0.5	0.75	1	0	1	0	0.034294801
50	20	6	2153249601820678	2	0.5	0.75	1	0	1	1	0.002315708
50	20	6	2153249601820678	2	0.5	0.75	1	1	0	0	0.027495419
50	20	6	2153249601820678	2	0.5	0.75	1	1	1	0	0.025679362
50	20	6	2153249601820678	2	0.5	0.75	1	1	1	1	0.01098049
50	20	7	2153249601820678	2	0.5	0.75	0	0	0	0	0.037263765
50	20	7	2153249601820678	2	0.5	0.75	0	0	1	0	0.007868366
50	20	7	2153249601820678	2	0.5	0.75	0	0	1	1	0.001836555
50	20	7	2153249601820678	2	0.5	0.75	0	1	0	0	0.048737646
50	20	7	2153249601820678	2	0.5	0.75	0	1	1	0	0.015076346
50	20	7	2153249601820678	2	0.5	0.75	0	1	1	1	0.010875064
50	20	7	2153249601820678	2	0.5	0.75	1	0	0	0	0.023287169
50	20	7	2153249601820678	2	0.5	0.75	1	0	1	0	0.021445601
50	20	7	2153249601820678	2	0.5	0.75	1	0	1	1	0.002131854
50	20	7	2153249601820678	2	0.5	0.75	1	1	0	0	0.020335959
50	20	7	2153249601820678	2	0.5	0.75	1	1	1	0	0.01513458
50	20	7	2153249601820678	2	0.5	0.75	1	1	1	1	0.013826837
50	20	8	2153249601820678	2	0.5	0.75	0	0	0	0	0.045083384
50	20	8	2153249601820678	2	0.5	0.75	0	0	1	0	0.00643127
50	20	8	2153249601820678	2	0.5	0.75	0	0	1	1	0.002067526
50	20	8	2153249601820678	2	0.5	0.75	0	1	0	0	0.046124606
50	20	8	2153249601820678	2	0.5	0.75	0	1	1	0	0.010777725
50	20	8	2153249601820678	2	0.5	0.75	0	1	1	1	0.010162585
50	20	8	2153249601820678	2	0.5	0.75	1	0	0	0	0.019924821
50	20	8	2153249601820678	2	0.5	0.75	1	0	1	0	0.016409788
50	20	8	2153249601820678	2	0.5	0.75	1	0	1	1	0.001955666
50	20	8	2153249601820678	2	0.5	0.75	1	1	0	0	0.01525717
50	20	8	2153249601820678	2	0.5	0.75	1	1	1	0	0.011559548
50	20	8	2153249601820678	2	0.5	0.75	1	1	1	1	0.01054909
50	20	9	2153249601820678	2	0.5	0.75	0	0	0	0	0.039835485
50	20	9	2153249601820678	2	0.5	0.75	0	0	1	0	0.00922235
50	20	9	2153249601820678	2	0.5	0.75	0	0	1	1	0.001822598
50	20	9	2153249601820678	2	0.5	0.75	0	1	0	0	0.042806153
50	20	9	2153249601820678	2	0.5	0.75	0	1	1	0	0.015969969
50	20	9	2153249601820678	2	0.5	0.75	0	1	1	1	0.014572237
50	20	9	2153249601820678	2	0.5	0.75	1	0	0	0	0.023801262
50	20	9	2153249601820678	2	0.5	0.75	1	0	1	0	0.023730929
50	20	9	2153249601820678	2	0.5	0.75	1	0	1	1	0.002146804
50	20	9	2153249601820678	2	0.5	0.75	1	1	0	0	0.021072506
50	20	9	2153249601820678	2	0.5	0.75	1	1	1	0	0.019204254
50	20	9	2153249601820678	2	0.5	0.75	1	1	1	1	0.011427156
50	20	10	2153249601820678	2	0.5	0.75	0	0	0	0	0.039282533
50	20	10	2153249601820678	2	0.5	0.75	0	0	1	0	0.007791364
50	20	10	2153249601820678	2	0.5	0.75	0	0	1	1	0.00189696
50	20	10	2153249601820678	2	0.5	0.75	0	1	0	0	0.050549264
50	20	10	2153249601820678	2	0.5	0.75	0	1	1	0	0.015878324
50	20	10	2153249601820678	2	0.5	0.75	0	1	1	1	0.01138657
50	20	10	2153249601820678	2	0.5	0.75	1	0	0	0	0.013949559
50	20	10	2153249601820678	2	0.5	0.75	1	0	1	0	0.018579137
50	20	10	2153249601820678	2	0.5	0.75	1	0	1	1	0.001873268
50	20	10	2153249601820678	2	0.5	0.75	1	1	0	0	0.018607016
50	20	10	2153249601820678	2	0.5	0.75	1	1	1	0	0.017013563
50	20	10	2153249601820678	2	0.5	0.75	1	1	1	1	0.011744505
50	20	11	2153249601820678	2	0.5	0.75	0	0	0	0	0.034488771
50	20	11	2153249601820678	2	0.5	0.75	0	0	1	0	0.007224694
50	20	11	2153249601820678	2	0.5	0.75	0	0	1	1	0.001706347
50	20	11	2153249601820678	2	0.5	0.75	0	1	0	0	0.039430867
50	20	11	2153249601820678	2	0.5	0.75	0	1	1	0	0.011840127
50	20	11	2153249601820678	2	0.5	0.75	0	1	1	1	0.009461178
50	20	11	2153249601820678	2	0.5	0.75	1	0	0	0	0.019478532
50	20	11	2153249601820678	2	0.5	0.75	1	0	1	0	0.018789719
50	20	11	2153249601820678	2	0.5	0.75	1	0	1	1	0.001989078
50	20	11	2153249601820678	2	0.5	0.75	1	1	0	0	0.01756728
50	20	11	2153249601820678	2	0.5	0.75	1	1	1	0	0.020400166
50	20	11	2153249601820678	2	0.5	0.75	1	1	1	1	0.010280065
50	20	12	2153249601820678	2	0.5	0.75	0	0	0	0	0.038116498
50	20	12	2153249601820678	2	0.5	0.75	0	0	1	0	0.00712549
50	20	12	2153249601820678	2	0.5	0.75	0	0	1	1	0.001860866
50	20	12	2153249601820678	2	0.5	0.75	0	1	0	0	0.047655568
50	20	12	2153249601820678	2	0.5	0.75	0	1	1	0	0.011146824
50	20	12	2153249601820678	2	0.5	0.75	0	1	1	1	0.010632146
50	20	12	2153249601820678	2	0.5	0.75	1	0	0	0	0.023337857
50	20	12	2153249601820678	2	0.5	0.75	1	0	1	0	0.019131058
50	20	12	2153249601820678	2	0.5	0.75	1	0	1	1	0.001956363
50	20	12	2153249601820678	2	0.5	0.75	1	1	0	0	0.016908749
50	20	12	2153249601820678	2	0.5	0.75	1	1	1	0	0.014611194
50	20	12	2153249601820678	2	0.5	0.75	1	1	1	1	0.010596769
50	20	13	2153249601820678	2	0.5	0.75	0	0	0	0	0.041720487
50	20	13	2153249601820678	2	0.5	0.75	0	0	1	0	0.010649011
50	20	13	2153249601820678	2	0.5	0.75	0	0	1	1	0.002208491
50	20	13	2153249601820678	2	0.5	0.75	0	1	0	0	0.050655325
50	20	13	2153249601820678	2	0.5	0.75	0	1	1	0	0.011746001
50	20	13	2153249601820678	2	0.5	0.75	0	1	1	1	0.010862489
50	20	13	2153249601820678	2	0.5	0.75	1	0	0	0	0.021166155
50	20	13	2153249601820678	2	0.5	0.75	1	0	1	0	0.028062836
50	20	13	2153249601820678	2	0.5	0.75	1	0	1	1	0.002271542
50	20	13	2153249601820678	2	0.5	0.75	1	1	0	0	0.017557021
50	20	13	2153249601820678	2	0.5	0.75	1	1	1	0	0.016508245
50	20	13	2153249601820678	2	0.5	0.75	1	1	1	1	0.010553442
50	20	14	2153249601820678	2	0.5	0.75	0	0	0	0	0.035751117
50	20	14	2153249601820678	2	0.5	0.75	0	0	1	0	0.008902879
50	20	14	2153249601820678	2	0.5	0.75	0	0	1	1	0.001626868
50	20	14	2153249601820678	2	0.5	0.75	0	1	0	0	0.047345317
50	20	14	2153249601820678	2	0.5	0.75	0	1	1	0	0.012296189
50	20	14	2153249601820678	2	0.5	0.75	0	1	1	1	0.011932551
50	20	14	2153249601820678	2	0.5	0.75	1	0	0	0	0.022557828
50	20	14	2153249601820678	2	0.5	0.75	1	0	1	0	0.024532663
50	20	14	2153249601820678	2	0.5	0.75	1	0	1	1	0.002155012
50	20	14	2153249601820678	2	0.5	0.75	1	1	0	0	0.018782081
50	20	14	2153249601820678	2	0.5	0.75	1	1	1	0	0.016710319
50	20	14	2153249601820678	2	0.5	0.75	1	1	1	1	0.010533756
50	20	15	2153249601820678	2	0.5	0.75	0	0	0	0	0.051569127
50	20	15	2153249601820678	2	0.5	0.75	0	0	1	0	0.011376823
50	20	15	2153249601820678	2	0.5	0.75	0	0	1	1	0.002923515
50	20	15	2153249601820678	2	0.5	0.75	0	1	0	0	0.05062006
50	20	15	2153249601820678	2	0.5	0.75	0	1	1	0	0.013251774
50	20	15	2153249601820678	2	0.5	0.75	0	1	1	1	0.010569066
50	20	15	2153249601820678	2	0.5	0.75	1	0	0	0	0.032611094
50	20	15	2153249601820678	2	0.5	0.75	1	0	1	0	0.028837502
50	20	15	2153249601820678	2	0.5	0.75	1	0	1	1	0.002425927
50	20	15	2153249601820678	2	0.5	0.75	1	1	0	0	0.014870572
50	20	15	2153249601820678	2	0.5	0.75	1	1	1	0	0.012017367
50	20	15	2153249601820678	2	0.5	0.75	1	1	1	1	0.010559537
100	20	1	2153254804239382	2	0.5	0.75	0	0	0	0	0.237838735
100	20	1	2153254804239382	2	0.5	0.75	0	0	1	0	0.02352769
100	20	1	2153254804239382	2	0.5	0.75	0	0	1	1	0.005772495
100	20	1	2153254804239382	2	0.5	0.75	0	1	0	0	0.230521486
100	20	1	2153254804239382	2	0.5	0.75	0	1	1	0	0.034706832
100	20	1	2153254804239382	2	0.5	0.75	0	1	1	1	0.023002576
100	20	1	2153254804239382	2	0.5	0.75	1	0	0	0	0.089010877
100	20	1	2153254804239382	2	0.5	0.75	1	0	1	0	0.109118478
100	20	1	2153254804239382	2	0.5	0.75	1	0	1	1	0.007636127
100	20	1	2153254804239382	2	0.5	0.75	1	1	0	0	0.063731289
100	20	1	2153254804239382	2	0.5	0.75	1	1	1	0	0.062759879
100	20	1	2153254804239382	2	0.5	0.75	1	1	1	1	0.02811085
100	20	2	2153254804239382	2	0.5	0.75	0	0	0	0	0.257657871
100	20	2	2153254804239382	2	0.5	0.75	0	0	1	0	0.029242543
100	20	2	2153254804239382	2	0.5	0.75	0	0	1	1	0.005655701
100	20	2	2153254804239382	2	0.5	0.75	0	1	0	0	0.265309627
100	20	2	2153254804239382	2	0.5	0.75	0	1	1	0	0.037115886
100	20	2	2153254804239382	2	0.5	0.75	0	1	1	1	0.029564988
100	20	2	2153254804239382	2	0.5	0.75	1	0	0	0	0.130329664
100	20	2	2153254804239382	2	0.5	0.75	1	0	1	0	0.107213864
100	20	2	2153254804239382	2	0.5	0.75	1	0	1	1	0.007881136
100	20	2	2153254804239382	2	0.5	0.75	1	1	0	0	0.079708959
100	20	2	2153254804239382	2	0.5	0.75	1	1	1	0	0.070701737
100	20	2	2153254804239382	2	0.5	0.75	1	1	1	1	0.029045223
100	20	3	2153254804239382	2	0.5	0.75	0	0	0	0	0.246638769
100	20	3	2153254804239382	2	0.5	0.75	0	0	1	0	0.019798957
100	20	3	2153254804239382	2	0.5	0.75	0	0	1	1	0.006194471
100	20	3	2153254804239382	2	0.5	0.75	0	1	0	0	0.268616837
100	20	3	2153254804239382	2	0.5	0.75	0	1	1	0	0.026860619
100	20	3	2153254804239382	2	0.5	0.75	0	1	1	1	0.030401918
100	20	3	2153254804239382	2	0.5	0.75	1	0	0	0	0.07973387
100	20	3	2153254804239382	2	0.5	0.75	1	0	1	0	0.068836585
100	20	3	2153254804239382	2	0.5	0.75	1	0	1	1	0.006135674
100	20	3	2153254804239382	2	0.5	0.75	1	1	0	0	0.042875282
100	20	3	2153254804239382	2	0.5	0.75	1	1	1	0	0.039758373
100	20	3	2153254804239382	2	0.5	0.75	1	1	1	1	0.02316949
100	20	4	2153254804239382	2	0.5	0.75	0	0	0	0	0.241984294
100	20	4	2153254804239382	2	0.5	0.75	0	0	1	0	0.024504992
100	20	4	2153254804239382	2	0.5	0.75	0	0	1	1	0.005450101
100	20	4	2153254804239382	2	0.5	0.75	0	1	0	0	0.260372631
100	20	4	2153254804239382	2	0.5	0.75	0	1	1	0	0.032877197
100	20	4	2153254804239382	2	0.5	0.75	0	1	1	1	0.024216938
100	20	4	2153254804239382	2	0.5	0.75	1	0	0	0	0.080800197
100	20	4	2153254804239382	2	0.5	0.75	1	0	1	0	0.081434284
100	20	4	2153254804239382	2	0.5	0.75	1	0	1	1	0.004971173
100	20	4	2153254804239382	2	0.5	0.75	1	1	0	0	0.064443458
100	20	4	2153254804239382	2	0.5	0.75	1	1	1	0	0.055594925
100	20	4	2153254804239382	2	0.5	0.75	1	1	1	1	0.023172039
100	20	5	2153254804239382	2	0.5	0.75	0	0	0	0	0.216473098
100	20	5	2153254804239382	2	0.5	0.75	0	0	1	0	0.029300159
100	20	5	2153254804239382	2	0.5	0.75	0	0	1	1	0.004889505
100	20	5	2153254804239382	2	0.5	0.75	0	1	0	0	0.232955441
100	20	5	2153254804239382	2	0.5	0.75	0	1	1	0	0.035396008
100	20	5	2153254804239382	2	0.5	0.75	0	1	1	1	0.02841411
100	20	5	2153254804239382	2	0.5	0.75	1	0	0	0	0.09840611
100	20	5	2153254804239382	2	0.5	0.75	1	0	1	0	0.099417093
100	20	5	2153254804239382	2	0.5	0.75	1	0	1	1	0.006695775
100	20	5	2153254804239382	2	0.5	0.75	1	1	0	0	0.063132997
100	20	5	2153254804239382	2	0.5	0.75	1	1	1	0	0.065239683
100	20	5	2153254804239382	2	0.5	0.75	1	1	1	1	0.027395169
100	20	6	2153254804239382	2	0.5	0.75	0	0	0	0	0.213826933
100	20	6	2153254804239382	2	0.5	0.75	0	0	1	0	0.037531006
100	20	6	2153254804239382	2	0.5	0.75	0	0	1	1	0.00510904
100	20	6	2153254804239382	2	0.5	0.75	0	1	0	0	0.224966081
100	20	6	2153254804239382	2	0.5	0.75	0	1	1	0	0.046685023
100	20	6	2153254804239382	2	0.5	0.75	0	1	1	1	0.02697358
100	20	6	2153254804239382	2	0.5	0.75	1	0	0	0	0.117027645
100	20	6	2153254804239382	2	0.5	0.75	1	0	1	0	0.11605925
100	20	6	2153254804239382	2	0.5	0.75	1	0	1	1	0.007915882
100	20	6	2153254804239382	2	0.5	0.75	1	1	0	0	0.101502603
100	20	6	2153254804239382	2	0.5	0.75	1	1	1	0	0.100842257
100	20	6	2153254804239382	2	0.5	0.75	1	1	1	1	0.028476587
100	20	7	2153254804239382	2	0.5	0.75	0	0	0	0	0.262501536
100	20	7	2153254804239382	2	0.5	0.75	0	0	1	0	0.03052625
100	20	7	2153254804239382	2	0.5	0.75	0	0	1	1	0.00626803
100	20	7	2153254804239382	2	0.5	0.75	0	1	0	0	0.27578123
100	20	7	2153254804239382	2	0.5	0.75	0	1	1	0	0.041692872
100	20	7	2153254804239382	2	0.5	0.75	0	1	1	1	0.02553686
100	20	7	2153254804239382	2	0.5	0.75	1	0	0	0	0.108204716
100	20	7	2153254804239382	2	0.5	0.75	1	0	1	0	0.098288777
100	20	7	2153254804239382	2	0.5	0.75	1	0	1	1	0.008411836
100	20	7	2153254804239382	2	0.5	0.75	1	1	0	0	0.094795258
100	20	7	2153254804239382	2	0.5	0.75	1	1	1	0	0.086379992
100	20	7	2153254804239382	2	0.5	0.75	1	1	1	1	0.025961102
100	20	8	2153254804239382	2	0.5	0.75	0	0	0	0	0.21759008
100	20	8	2153254804239382	2	0.5	0.75	0	0	1	0	0.014656517
100	20	8	2153254804239382	2	0.5	0.75	0	0	1	1	0.004552324
100	20	8	2153254804239382	2	0.5	0.75	0	1	0	0	0.261630798
100	20	8	2153254804239382	2	0.5	0.75	0	1	1	0	0.028148237
100	20	8	2153254804239382	2	0.5	0.75	0	1	1	1	0.024944225
100	20	8	2153254804239382	2	0.5	0.75	1	0	0	0	0.062716737
100	20	8	2153254804239382	2	0.5	0.75	1	0	1	0	0.049618312
100	20	8	2153254804239382	2	0.5	0.75	1	0	1	1	0.004663778
100	20	8	2153254804239382	2	0.5	0.75	1	1	0	0	0.034156877
100	20	8	2153254804239382	2	0.5	0.75	1	1	1	0	0.028208937
100	20	8	2153254804239382	2	0.5	0.75	1	1	1	1	0.023393413
100	20	9	2153254804239382	2	0.5	0.75	0	0	0	0	0.223771079
100	20	9	2153254804239382	2	0.5	0.75	0	0	1	0	0.019707356
100	20	9	2153254804239382	2	0.5	0.75	0	0	1	1	0.004840087
100	20	9	2153254804239382	2	0.5	0.75	0	1	0	0	0.238350612
100	20	9	2153254804239382	2	0.5	0.75	0	1	1	0	0.031507956
100	20	9	2153254804239382	2	0.5	0.75	0	1	1	1	0.024572897
100	20	9	2153254804239382	2	0.5	0.75	1	0	0	0	0.075605548
100	20	9	2153254804239382	2	0.5	0.75	1	0	1	0	0.065604164
100	20	9	2153254804239382	2	0.5	0.75	1	0	1	1	0.00615985
100	20	9	2153254804239382	2	0.5	0.75	1	1	0	0	0.051846825
100	20	9	2153254804239382	2	0.5	0.75	1	1	1	0	0.044389379
100	20	9	2153254804239382	2	0.5	0.75	1	1	1	1	0.027737438
100	20	10	2153254804239382	2	0.5	0.75	0	0	0	0	0.265156169
100	20	10	2153254804239382	2	0.5	0.75	0	0	1	0	0.028233643
100	20	10	2153254804239382	2	0.5	0.75	0	0	1	1	0.0057764
100	20	10	2153254804239382	2	0.5	0.75	0	1	0	0	0.281092057
100	20	10	2153254804239382	2	0.5	0.75	0	1	1	0	0.036468908
100	20	10	2153254804239382	2	0.5	0.75	0	1	1	1	0.026687903
100	20	10	2153254804239382	2	0.5	0.75	1	0	0	0	0.086596659
100	20	10	2153254804239382	2	0.5	0.75	1	0	1	0	0.094510694
100	20	10	2153254804239382	2	0.5	0.75	1	0	1	1	0.006936756
100	20	10	2153254804239382	2	0.5	0.75	1	1	0	0	0.049899197
100	20	10	2153254804239382	2	0.5	0.75	1	1	1	0	0.058088117
100	20	10	2153254804239382	2	0.5	0.75	1	1	1	1	0.024893417
100	20	11	2153254804239382	2	0.5	0.75	0	0	0	0	0.23804702
100	20	11	2153254804239382	2	0.5	0.75	0	0	1	0	0.021681784
100	20	11	2153254804239382	2	0.5	0.75	0	0	1	1	0.006941915
100	20	11	2153254804239382	2	0.5	0.75	0	1	0	0	0.261442794
100	20	11	2153254804239382	2	0.5	0.75	0	1	1	0	0.031341126
100	20	11	2153254804239382	2	0.5	0.75	0	1	1	1	0.028578814
100	20	11	2153254804239382	2	0.5	0.75	1	0	0	0	0.092418048
100	20	11	2153254804239382	2	0.5	0.75	1	0	1	0	0.076242879
100	20	11	2153254804239382	2	0.5	0.75	1	0	1	1	0.006845251
100	20	11	2153254804239382	2	0.5	0.75	1	1	0	0	0.057112209
100	20	11	2153254804239382	2	0.5	0.75	1	1	1	0	0.048250674
100	20	11	2153254804239382	2	0.5	0.75	1	1	1	1	0.023467435
100	20	12	2153254804239382	2	0.5	0.75	0	0	0	0	0.229581136
100	20	12	2153254804239382	2	0.5	0.75	0	0	1	0	0.017153557
100	20	12	2153254804239382	2	0.5	0.75	0	0	1	1	0.004881698
100	20	12	2153254804239382	2	0.5	0.75	0	1	0	0	0.244404308
100	20	12	2153254804239382	2	0.5	0.75	0	1	1	0	0.029840599
100	20	12	2153254804239382	2	0.5	0.75	0	1	1	1	0.028338548
100	20	12	2153254804239382	2	0.5	0.75	1	0	0	0	0.065117911
100	20	12	2153254804239382	2	0.5	0.75	1	0	1	0	0.05693355
100	20	12	2153254804239382	2	0.5	0.75	1	0	1	1	0.004415298
100	20	12	2153254804239382	2	0.5	0.75	1	1	0	0	0.046677337
100	20	12	2153254804239382	2	0.5	0.75	1	1	1	0	0.040674492
100	20	12	2153254804239382	2	0.5	0.75	1	1	1	1	0.023154827
100	20	13	2153254804239382	2	0.5	0.75	0	0	0	0	0.249155959
100	20	13	2153254804239382	2	0.5	0.75	0	0	1	0	0.021019724
100	20	13	2153254804239382	2	0.5	0.75	0	0	1	1	0.005678563
100	20	13	2153254804239382	2	0.5	0.75	0	1	0	0	0.272086302
100	20	13	2153254804239382	2	0.5	0.75	0	1	1	0	0.032099141
100	20	13	2153254804239382	2	0.5	0.75	0	1	1	1	0.02574309
100	20	13	2153254804239382	2	0.5	0.75	1	0	0	0	0.080618018
100	20	13	2153254804239382	2	0.5	0.75	1	0	1	0	0.069224388
100	20	13	2153254804239382	2	0.5	0.75	1	0	1	1	0.006695426
100	20	13	2153254804239382	2	0.5	0.75	1	1	0	0	0.058678342
100	20	13	2153254804239382	2	0.5	0.75	1	1	1	0	0.040651446
100	20	13	2153254804239382	2	0.5	0.75	1	1	1	1	0.02788741
100	20	14	2153254804239382	2	0.5	0.75	0	0	0	0	0.246922836
100	20	14	2153254804239382	2	0.5	0.75	0	0	1	0	0.028361117
100	20	14	2153254804239382	2	0.5	0.75	0	0	1	1	0.005741305
100	20	14	2153254804239382	2	0.5	0.75	0	1	0	0	0.231165469
100	20	14	2153254804239382	2	0.5	0.75	0	1	1	0	0.034655524
100	20	14	2153254804239382	2	0.5	0.75	0	1	1	1	0.023766819
100	20	14	2153254804239382	2	0.5	0.75	1	0	0	0	0.107181713
100	20	14	2153254804239382	2	0.5	0.75	1	0	1	0	0.100829998
100	20	14	2153254804239382	2	0.5	0.75	1	0	1	1	0.005271086
100	20	14	2153254804239382	2	0.5	0.75	1	1	0	0	0.067124897
100	20	14	2153254804239382	2	0.5	0.75	1	1	1	0	0.052243548
100	20	14	2153254804239382	2	0.5	0.75	1	1	1	1	0.024843433
100	20	15	2153254804239382	2	0.5	0.75	0	0	0	0	0.226441468
100	20	15	2153254804239382	2	0.5	0.75	0	0	1	0	0.032904362
100	20	15	2153254804239382	2	0.5	0.75	0	0	1	1	0.006480627
100	20	15	2153254804239382	2	0.5	0.75	0	1	0	0	0.237122145
100	20	15	2153254804239382	2	0.5	0.75	0	1	1	0	0.035827097
100	20	15	2153254804239382	2	0.5	0.75	0	1	1	1	0.028668323
100	20	15	2153254804239382	2	0.5	0.75	1	0	0	0	0.135868129
100	20	15	2153254804239382	2	0.5	0.75	1	0	1	0	0.116061205
100	20	15	2153254804239382	2	0.5	0.75	1	0	1	1	0.007475171
100	20	15	2153254804239382	2	0.5	0.75	1	1	0	0	0.079645595
100	20	15	2153254804239382	2	0.5	0.75	1	1	1	0	0.064786199
100	20	15	2153254804239382	2	0.5	0.75	1	1	1	1	0.028482112
150	20	1	2153270903852987	2	0.5	0.75	0	0	0	0	0.648864425
150	20	1	2153270903852987	2	0.5	0.75	0	0	1	0	0.075462277
150	20	1	2153270903852987	2	0.5	0.75	0	0	1	1	0.013580108
150	20	1	2153270903852987	2	0.5	0.75	0	1	0	0	0.658136998
150	20	1	2153270903852987	2	0.5	0.75	0	1	1	0	0.066243926
150	20	1	2153270903852987	2	0.5	0.75	0	1	1	1	0.040485995
150	20	1	2153270903852987	2	0.5	0.75	1	0	0	0	0.292351466
150	20	1	2153270903852987	2	0.5	0.75	1	0	1	0	0.272047584
150	20	1	2153270903852987	2	0.5	0.75	1	0	1	1	0.010849671
150	20	1	2153270903852987	2	0.5	0.75	1	1	0	0	0.183331905
150	20	1	2153270903852987	2	0.5	0.75	1	1	1	0	0.183828545
150	20	1	2153270903852987	2	0.5	0.75	1	1	1	1	0.037435021
150	20	2	2153270903852987	2	0.5	0.75	0	0	0	0	0.591129202
150	20	2	2153270903852987	2	0.5	0.75	0	0	1	0	0.029027897
150	20	2	2153270903852987	2	0.5	0.75	0	0	1	1	0.008714931
150	20	2	2153270903852987	2	0.5	0.75	0	1	0	0	0.667251596
150	20	2	2153270903852987	2	0.5	0.75	0	1	1	0	0.044164375
150	20	2	2153270903852987	2	0.5	0.75	0	1	1	1	0.043008472
150	20	2	2153270903852987	2	0.5	0.75	1	0	0	0	0.141538176
150	20	2	2153270903852987	2	0.5	0.75	1	0	1	0	0.110728272
150	20	2	2153270903852987	2	0.5	0.75	1	0	1	1	0.010788274
150	20	2	2153270903852987	2	0.5	0.75	1	1	0	0	0.066675051
150	20	2	2153270903852987	2	0.5	0.75	1	1	1	0	0.059267292
150	20	2	2153270903852987	2	0.5	0.75	1	1	1	1	0.041096634
150	20	3	2153270903852987	2	0.5	0.75	0	0	0	0	0.643890552
150	20	3	2153270903852987	2	0.5	0.75	0	0	1	0	0.05684207
150	20	3	2153270903852987	2	0.5	0.75	0	0	1	1	0.012428767
150	20	3	2153270903852987	2	0.5	0.75	0	1	0	0	0.649818422
150	20	3	2153270903852987	2	0.5	0.75	0	1	1	0	0.056413177
150	20	3	2153270903852987	2	0.5	0.75	0	1	1	1	0.043290817
150	20	3	2153270903852987	2	0.5	0.75	1	0	0	0	0.243871029
150	20	3	2153270903852987	2	0.5	0.75	1	0	1	0	0.214568523
150	20	3	2153270903852987	2	0.5	0.75	1	0	1	1	0.012262447
150	20	3	2153270903852987	2	0.5	0.75	1	1	0	0	0.145938705
150	20	3	2153270903852987	2	0.5	0.75	1	1	1	0	0.127798369
150	20	3	2153270903852987	2	0.5	0.75	1	1	1	1	0.038819601
150	20	4	2153270903852987	2	0.5	0.75	0	0	0	0	0.632592879
150	20	4	2153270903852987	2	0.5	0.75	0	0	1	0	0.042378186
150	20	4	2153270903852987	2	0.5	0.75	0	0	1	1	0.012908909
150	20	4	2153270903852987	2	0.5	0.75	0	1	0	0	0.647513375
150	20	4	2153270903852987	2	0.5	0.75	0	1	1	0	0.051539121
150	20	4	2153270903852987	2	0.5	0.75	0	1	1	1	0.043700645
150	20	4	2153270903852987	2	0.5	0.75	1	0	0	0	0.214775244
150	20	4	2153270903852987	2	0.5	0.75	1	0	1	0	0.173570304
150	20	4	2153270903852987	2	0.5	0.75	1	0	1	1	0.012819058
150	20	4	2153270903852987	2	0.5	0.75	1	1	0	0	0.088894981
150	20	4	2153270903852987	2	0.5	0.75	1	1	1	0	0.079189437
150	20	4	2153270903852987	2	0.5	0.75	1	1	1	1	0.035637553
150	20	5	2153270903852987	2	0.5	0.75	0	0	0	0	0.583392768
150	20	5	2153270903852987	2	0.5	0.75	0	0	1	0	0.054888358
150	20	5	2153270903852987	2	0.5	0.75	0	0	1	1	0.008869646
150	20	5	2153270903852987	2	0.5	0.75	0	1	0	0	0.613253541
150	20	5	2153270903852987	2	0.5	0.75	0	1	1	0	0.044469722
150	20	5	2153270903852987	2	0.5	0.75	0	1	1	1	0.04352706
150	20	5	2153270903852987	2	0.5	0.75	1	0	0	0	0.177604904
150	20	5	2153270903852987	2	0.5	0.75	1	0	1	0	0.209245194
150	20	5	2153270903852987	2	0.5	0.75	1	0	1	1	0.011730071
150	20	5	2153270903852987	2	0.5	0.75	1	1	0	0	0.09757723
150	20	5	2153270903852987	2	0.5	0.75	1	1	1	0	0.090726396
150	20	5	2153270903852987	2	0.5	0.75	1	1	1	1	0.041480005
150	20	6	2153270903852987	2	0.5	0.75	0	0	0	0	0.583562414
150	20	6	2153270903852987	2	0.5	0.75	0	0	1	0	0.052447481
150	20	6	2153270903852987	2	0.5	0.75	0	0	1	1	0.011412884
150	20	6	2153270903852987	2	0.5	0.75	0	1	0	0	0.608621992
150	20	6	2153270903852987	2	0.5	0.75	0	1	1	0	0.061642851
150	20	6	2153270903852987	2	0.5	0.75	0	1	1	1	0.042530167
150	20	6	2153270903852987	2	0.5	0.75	1	0	0	0	0.212918641
150	20	6	2153270903852987	2	0.5	0.75	1	0	1	0	0.19006916
150	20	6	2153270903852987	2	0.5	0.75	1	0	1	1	0.011560153
150	20	6	2153270903852987	2	0.5	0.75	1	1	0	0	0.126955371
150	20	6	2153270903852987	2	0.5	0.75	1	1	1	0	0.127619677
150	20	6	2153270903852987	2	0.5	0.75	1	1	1	1	0.041703445
150	20	7	2153270903852987	2	0.5	0.75	0	0	0	0	0.619272268
150	20	7	2153270903852987	2	0.5	0.75	0	0	1	0	0.039974832
150	20	7	2153270903852987	2	0.5	0.75	0	0	1	1	0.009199744
150	20	7	2153270903852987	2	0.5	0.75	0	1	0	0	0.620932739
150	20	7	2153270903852987	2	0.5	0.75	0	1	1	0	0.051104232
150	20	7	2153270903852987	2	0.5	0.75	0	1	1	1	0.042561538
150	20	7	2153270903852987	2	0.5	0.75	1	0	0	0	0.172247167
150	20	7	2153270903852987	2	0.5	0.75	1	0	1	0	0.134812181
150	20	7	2153270903852987	2	0.5	0.75	1	0	1	1	0.011235889
150	20	7	2153270903852987	2	0.5	0.75	1	1	0	0	0.116950633
150	20	7	2153270903852987	2	0.5	0.75	1	1	1	0	0.096431815
150	20	7	2153270903852987	2	0.5	0.75	1	1	1	1	0.041600132
150	20	8	2153270903852987	2	0.5	0.75	0	0	0	0	0.595025962
150	20	8	2153270903852987	2	0.5	0.75	0	0	1	0	0.06806572
150	20	8	2153270903852987	2	0.5	0.75	0	0	1	1	0.013217352
150	20	8	2153270903852987	2	0.5	0.75	0	1	0	0	0.611624313
150	20	8	2153270903852987	2	0.5	0.75	0	1	1	0	0.065647199
150	20	8	2153270903852987	2	0.5	0.75	0	1	1	1	0.043156725
150	20	8	2153270903852987	2	0.5	0.75	1	0	0	0	0.265443508
150	20	8	2153270903852987	2	0.5	0.75	1	0	1	0	0.25351
150	20	8	2153270903852987	2	0.5	0.75	1	0	1	1	0.014026923
150	20	8	2153270903852987	2	0.5	0.75	1	1	0	0	0.170552575
150	20	8	2153270903852987	2	0.5	0.75	1	1	1	0	0.156868641
150	20	8	2153270903852987	2	0.5	0.75	1	1	1	1	0.042012236
150	20	9	2153270903852987	2	0.5	0.75	0	0	0	0	0.59096162
150	20	9	2153270903852987	2	0.5	0.75	0	0	1	0	0.064561712
150	20	9	2153270903852987	2	0.5	0.75	0	0	1	1	0.008975186
150	20	9	2153270903852987	2	0.5	0.75	0	1	0	0	0.597724148
150	20	9	2153270903852987	2	0.5	0.75	0	1	1	0	0.069531415
150	20	9	2153270903852987	2	0.5	0.75	0	1	1	1	0.041418087
150	20	9	2153270903852987	2	0.5	0.75	1	0	0	0	0.251216834
150	20	9	2153270903852987	2	0.5	0.75	1	0	1	0	0.225504218
150	20	9	2153270903852987	2	0.5	0.75	1	0	1	1	0.011169276
150	20	9	2153270903852987	2	0.5	0.75	1	1	0	0	0.17830115
150	20	9	2153270903852987	2	0.5	0.75	1	1	1	0	0.165288823
150	20	9	2153270903852987	2	0.5	0.75	1	1	1	1	0.040045275
150	20	10	2153270903852987	2	0.5	0.75	0	0	0	0	0.550628252
150	20	10	2153270903852987	2	0.5	0.75	0	0	1	0	0.032581198
150	20	10	2153270903852987	2	0.5	0.75	0	0	1	1	0.011024764
150	20	10	2153270903852987	2	0.5	0.75	0	1	0	0	0.603895703
150	20	10	2153270903852987	2	0.5	0.75	0	1	1	0	0.043745023
150	20	10	2153270903852987	2	0.5	0.75	0	1	1	1	0.035635906
150	20	10	2153270903852987	2	0.5	0.75	1	0	0	0	0.149362219
150	20	10	2153270903852987	2	0.5	0.75	1	0	1	0	0.123357297
150	20	10	2153270903852987	2	0.5	0.75	1	0	1	1	0.009895652
150	20	10	2153270903852987	2	0.5	0.75	1	1	0	0	0.067356719
150	20	10	2153270903852987	2	0.5	0.75	1	1	1	0	0.056421309
150	20	10	2153270903852987	2	0.5	0.75	1	1	1	1	0.040031081
150	20	11	2153270903852987	2	0.5	0.75	0	0	0	0	0.652866193
150	20	11	2153270903852987	2	0.5	0.75	0	0	1	0	0.067820635
150	20	11	2153270903852987	2	0.5	0.75	0	0	1	1	0.010223783
150	20	11	2153270903852987	2	0.5	0.75	0	1	0	0	0.657244814
150	20	11	2153270903852987	2	0.5	0.75	0	1	1	0	0.06712493
150	20	11	2153270903852987	2	0.5	0.75	0	1	1	1	0.038832753
150	20	11	2153270903852987	2	0.5	0.75	1	0	0	0	0.26429982
150	20	11	2153270903852987	2	0.5	0.75	1	0	1	0	0.235087092
150	20	11	2153270903852987	2	0.5	0.75	1	0	1	1	0.013980699
150	20	11	2153270903852987	2	0.5	0.75	1	1	0	0	0.1432755
150	20	11	2153270903852987	2	0.5	0.75	1	1	1	0	0.134249263
150	20	11	2153270903852987	2	0.5	0.75	1	1	1	1	0.042615472
150	20	12	2153270903852987	2	0.5	0.75	0	0	0	0	0.591885586
150	20	12	2153270903852987	2	0.5	0.75	0	0	1	0	0.053743183
150	20	12	2153270903852987	2	0.5	0.75	0	0	1	1	0.011291557
150	20	12	2153270903852987	2	0.5	0.75	0	1	0	0	0.637409116
150	20	12	2153270903852987	2	0.5	0.75	0	1	1	0	0.061959389
150	20	12	2153270903852987	2	0.5	0.75	0	1	1	1	0.042778282
150	20	12	2153270903852987	2	0.5	0.75	1	0	0	0	0.208388565
150	20	12	2153270903852987	2	0.5	0.75	1	0	1	0	0.186410083
150	20	12	2153270903852987	2	0.5	0.75	1	0	1	1	0.01131411
150	20	12	2153270903852987	2	0.5	0.75	1	1	0	0	0.145686322
150	20	12	2153270903852987	2	0.5	0.75	1	1	1	0	0.120512439
150	20	12	2153270903852987	2	0.5	0.75	1	1	1	1	0.043157297
150	20	13	2153270903852987	2	0.5	0.75	0	0	0	0	0.634809752
150	20	13	2153270903852987	2	0.5	0.75	0	0	1	0	0.038039708
150	20	13	2153270903852987	2	0.5	0.75	0	0	1	1	0.011906344
150	20	13	2153270903852987	2	0.5	0.75	0	1	0	0	0.636463852
150	20	13	2153270903852987	2	0.5	0.75	0	1	1	0	0.048790793
150	20	13	2153270903852987	2	0.5	0.75	0	1	1	1	0.037199875
150	20	13	2153270903852987	2	0.5	0.75	1	0	0	0	0.191581591
150	20	13	2153270903852987	2	0.5	0.75	1	0	1	0	0.139804178
150	20	13	2153270903852987	2	0.5	0.75	1	0	1	1	0.00942335
150	20	13	2153270903852987	2	0.5	0.75	1	1	0	0	0.114892267
150	20	13	2153270903852987	2	0.5	0.75	1	1	1	0	0.087000152
150	20	13	2153270903852987	2	0.5	0.75	1	1	1	1	0.042130666
150	20	14	2153270903852987	2	0.5	0.75	0	0	0	0	0.605623114
150	20	14	2153270903852987	2	0.5	0.75	0	0	1	0	0.052264919
150	20	14	2153270903852987	2	0.5	0.75	0	0	1	1	0.012703748
150	20	14	2153270903852987	2	0.5	0.75	0	1	0	0	0.651312413
150	20	14	2153270903852987	2	0.5	0.75	0	1	1	0	0.059366304
150	20	14	2153270903852987	2	0.5	0.75	0	1	1	1	0.040360698
150	20	14	2153270903852987	2	0.5	0.75	1	0	0	0	0.196371761
150	20	14	2153270903852987	2	0.5	0.75	1	0	1	0	0.18283295
150	20	14	2153270903852987	2	0.5	0.75	1	0	1	1	0.012346774
150	20	14	2153270903852987	2	0.5	0.75	1	1	0	0	0.12645758
150	20	14	2153270903852987	2	0.5	0.75	1	1	1	0	0.130168177
150	20	14	2153270903852987	2	0.5	0.75	1	1	1	1	0.042510721
150	20	15	2153270903852987	2	0.5	0.75	0	0	0	0	0.644915159
150	20	15	2153270903852987	2	0.5	0.75	0	0	1	0	0.037288661
150	20	15	2153270903852987	2	0.5	0.75	0	0	1	1	0.012914309
150	20	15	2153270903852987	2	0.5	0.75	0	1	0	0	0.663643913
150	20	15	2153270903852987	2	0.5	0.75	0	1	1	0	0.043668045
150	20	15	2153270903852987	2	0.5	0.75	0	1	1	1	0.037132063
150	20	15	2153270903852987	2	0.5	0.75	1	0	0	0	0.145338473
150	20	15	2153270903852987	2	0.5	0.75	1	0	1	0	0.141543321
150	20	15	2153270903852987	2	0.5	0.75	1	0	1	1	0.011144369
150	20	15	2153270903852987	2	0.5	0.75	1	1	0	0	0.065754763
150	20	15	2153270903852987	2	0.5	0.75	1	1	1	0	0.055812966
150	20	15	2153270903852987	2	0.5	0.75	1	1	1	1	0.033795154
200	20	1	2153305520147204	2	0.5	0.75	0	0	0	0	1.210337443
200	20	1	2153305520147204	2	0.5	0.75	0	0	1	0	0.07831342
200	20	1	2153305520147204	2	0.5	0.75	0	0	1	1	0.016761968
200	20	1	2153305520147204	2	0.5	0.75	0	1	0	0	1.276523758
200	20	1	2153305520147204	2	0.5	0.75	0	1	1	0	0.089147825
200	20	1	2153305520147204	2	0.5	0.75	0	1	1	1	0.063241961
200	20	1	2153305520147204	2	0.5	0.75	1	0	0	0	0.345281713
200	20	1	2153305520147204	2	0.5	0.75	1	0	1	0	0.305924108
200	20	1	2153305520147204	2	0.5	0.75	1	0	1	1	0.015632509
200	20	1	2153305520147204	2	0.5	0.75	1	1	0	0	0.259237947
200	20	1	2153305520147204	2	0.5	0.75	1	1	1	0	0.211482969
200	20	1	2153305520147204	2	0.5	0.75	1	1	1	1	0.062568044
200	20	2	2153305520147204	2	0.5	0.75	0	0	0	0	1.081781983
200	20	2	2153305520147204	2	0.5	0.75	0	0	1	0	0.047778789
200	20	2	2153305520147204	2	0.5	0.75	0	0	1	1	0.011931749
200	20	2	2153305520147204	2	0.5	0.75	0	1	0	0	1.174345797
200	20	2	2153305520147204	2	0.5	0.75	0	1	1	0	0.066695959
200	20	2	2153305520147204	2	0.5	0.75	0	1	1	1	0.059164009
200	20	2	2153305520147204	2	0.5	0.75	1	0	0	0	0.297945894
200	20	2	2153305520147204	2	0.5	0.75	1	0	1	0	0.248115165
200	20	2	2153305520147204	2	0.5	0.75	1	0	1	1	0.014845213
200	20	2	2153305520147204	2	0.5	0.75	1	1	0	0	0.135160789
200	20	2	2153305520147204	2	0.5	0.75	1	1	1	0	0.133198486
200	20	2	2153305520147204	2	0.5	0.75	1	1	1	1	0.05731192
200	20	3	2153305520147204	2	0.5	0.75	0	0	0	0	1.169136961
200	20	3	2153305520147204	2	0.5	0.75	0	0	1	0	0.043419207
200	20	3	2153305520147204	2	0.5	0.75	0	0	1	1	0.016890655
200	20	3	2153305520147204	2	0.5	0.75	0	1	0	0	1.253330793
200	20	3	2153305520147204	2	0.5	0.75	0	1	1	0	0.060407234
200	20	3	2153305520147204	2	0.5	0.75	0	1	1	1	0.063253983
200	20	3	2153305520147204	2	0.5	0.75	1	0	0	0	0.222824138
200	20	3	2153305520147204	2	0.5	0.75	1	0	1	0	0.179596485
200	20	3	2153305520147204	2	0.5	0.75	1	0	1	1	0.014477836
200	20	3	2153305520147204	2	0.5	0.75	1	1	0	0	0.12440185
200	20	3	2153305520147204	2	0.5	0.75	1	1	1	0	0.11163226
200	20	3	2153305520147204	2	0.5	0.75	1	1	1	1	0.056970098
200	20	4	2153305520147204	2	0.5	0.75	0	0	0	0	1.113247987
200	20	4	2153305520147204	2	0.5	0.75	0	0	1	0	0.048884041
200	20	4	2153305520147204	2	0.5	0.75	0	0	1	1	0.015374086
200	20	4	2153305520147204	2	0.5	0.75	0	1	0	0	1.167548148
200	20	4	2153305520147204	2	0.5	0.75	0	1	1	0	0.070487349
200	20	4	2153305520147204	2	0.5	0.75	0	1	1	1	0.057013341
200	20	4	2153305520147204	2	0.5	0.75	1	0	0	0	0.314517483
200	20	4	2153305520147204	2	0.5	0.75	1	0	1	0	0.242441859
200	20	4	2153305520147204	2	0.5	0.75	1	0	1	1	0.015463238
200	20	4	2153305520147204	2	0.5	0.75	1	1	0	0	0.157645007
200	20	4	2153305520147204	2	0.5	0.75	1	1	1	0	0.128978315
200	20	4	2153305520147204	2	0.5	0.75	1	1	1	1	0.057723543
200	20	5	2153305520147204	2	0.5	0.75	0	0	0	0	1.129123494
200	20	5	2153305520147204	2	0.5	0.75	0	0	1	0	0.075713329
200	20	5	2153305520147204	2	0.5	0.75	0	0	1	1	0.012641386
200	20	5	2153305520147204	2	0.5	0.75	0	1	0	0	1.193192915
200	20	5	2153305520147204	2	0.5	0.75	0	1	1	0	0.104174934
200	20	5	2153305520147204	2	0.5	0.75	0	1	1	1	0.055273463
200	20	5	2153305520147204	2	0.5	0.75	1	0	0	0	0.240001681
200	20	5	2153305520147204	2	0.5	0.75	1	0	1	0	0.295937917
200	20	5	2153305520147204	2	0.5	0.75	1	0	1	1	0.013770624
200	20	5	2153305520147204	2	0.5	0.75	1	1	0	0	0.171886217
200	20	5	2153305520147204	2	0.5	0.75	1	1	1	0	0.196490348
200	20	5	2153305520147204	2	0.5	0.75	1	1	1	1	0.056662549
200	20	6	2153305520147204	2	0.5	0.75	0	0	0	0	1.153847291
200	20	6	2153305520147204	2	0.5	0.75	0	0	1	0	0.071343567
200	20	6	2153305520147204	2	0.5	0.75	0	0	1	1	0.012319039
200	20	6	2153305520147204	2	0.5	0.75	0	1	0	0	1.217640269
200	20	6	2153305520147204	2	0.5	0.75	0	1	1	0	0.074357875
200	20	6	2153305520147204	2	0.5	0.75	0	1	1	1	0.060221264
200	20	6	2153305520147204	2	0.5	0.75	1	0	0	0	0.356511017
200	20	6	2153305520147204	2	0.5	0.75	1	0	1	0	0.296686748
200	20	6	2153305520147204	2	0.5	0.75	1	0	1	1	0.012472034
200	20	6	2153305520147204	2	0.5	0.75	1	1	0	0	0.233932886
200	20	6	2153305520147204	2	0.5	0.75	1	1	1	0	0.173334242
200	20	6	2153305520147204	2	0.5	0.75	1	1	1	1	0.059722005
200	20	7	2153305520147204	2	0.5	0.75	0	0	0	0	1.120678024
200	20	7	2153305520147204	2	0.5	0.75	0	0	1	0	0.05694869
200	20	7	2153305520147204	2	0.5	0.75	0	0	1	1	0.014312133
200	20	7	2153305520147204	2	0.5	0.75	0	1	0	0	1.164062361
200	20	7	2153305520147204	2	0.5	0.75	0	1	1	0	0.079094183
200	20	7	2153305520147204	2	0.5	0.75	0	1	1	1	0.060771354
200	20	7	2153305520147204	2	0.5	0.75	1	0	0	0	0.26899188
200	20	7	2153305520147204	2	0.5	0.75	1	0	1	0	0.243042734
200	20	7	2153305520147204	2	0.5	0.75	1	0	1	1	0.011127554
200	20	7	2153305520147204	2	0.5	0.75	1	1	0	0	0.175609832
200	20	7	2153305520147204	2	0.5	0.75	1	1	1	0	0.150196937
200	20	7	2153305520147204	2	0.5	0.75	1	1	1	1	0.059709323
200	20	8	2153305520147204	2	0.5	0.75	0	0	0	0	1.177542235
200	20	8	2153305520147204	2	0.5	0.75	0	0	1	0	0.059583875
200	20	8	2153305520147204	2	0.5	0.75	0	0	1	1	0.015806509
200	20	8	2153305520147204	2	0.5	0.75	0	1	0	0	1.218893356
200	20	8	2153305520147204	2	0.5	0.75	0	1	1	0	0.059448835
200	20	8	2153305520147204	2	0.5	0.75	0	1	1	1	0.055215658
200	20	8	2153305520147204	2	0.5	0.75	1	0	0	0	0.343726057
200	20	8	2153305520147204	2	0.5	0.75	1	0	1	0	0.277608933
200	20	8	2153305520147204	2	0.5	0.75	1	0	1	1	0.015957512
200	20	8	2153305520147204	2	0.5	0.75	1	1	0	0	0.132122938
200	20	8	2153305520147204	2	0.5	0.75	1	1	1	0	0.111682141
200	20	8	2153305520147204	2	0.5	0.75	1	1	1	1	0.058678449
200	20	9	2153305520147204	2	0.5	0.75	0	0	0	0	1.302767197
200	20	9	2153305520147204	2	0.5	0.75	0	0	1	0	0.07067636
200	20	9	2153305520147204	2	0.5	0.75	0	0	1	1	0.019134981
200	20	9	2153305520147204	2	0.5	0.75	0	1	0	0	1.386639666
200	20	9	2153305520147204	2	0.5	0.75	0	1	1	0	0.076189132
200	20	9	2153305520147204	2	0.5	0.75	0	1	1	1	0.064025597
200	20	9	2153305520147204	2	0.5	0.75	1	0	0	0	0.406350862
200	20	9	2153305520147204	2	0.5	0.75	1	0	1	0	0.290519267
200	20	9	2153305520147204	2	0.5	0.75	1	0	1	1	0.013242914
200	20	9	2153305520147204	2	0.5	0.75	1	1	0	0	0.183326711
200	20	9	2153305520147204	2	0.5	0.75	1	1	1	0	0.13805905
200	20	9	2153305520147204	2	0.5	0.75	1	1	1	1	0.053413481
200	20	10	2153305520147204	2	0.5	0.75	0	0	0	0	1.257435444
200	20	10	2153305520147204	2	0.5	0.75	0	0	1	0	0.033201353
200	20	10	2153305520147204	2	0.5	0.75	0	0	1	1	0.016219105
200	20	10	2153305520147204	2	0.5	0.75	0	1	0	0	1.355391084
200	20	10	2153305520147204	2	0.5	0.75	0	1	1	0	0.062512711
200	20	10	2153305520147204	2	0.5	0.75	0	1	1	1	0.063709018
200	20	10	2153305520147204	2	0.5	0.75	1	0	0	0	0.173781978
200	20	10	2153305520147204	2	0.5	0.75	1	0	1	0	0.135344469
200	20	10	2153305520147204	2	0.5	0.75	1	0	1	1	0.015505403
200	20	10	2153305520147204	2	0.5	0.75	1	1	0	0	0.081854656
200	20	10	2153305520147204	2	0.5	0.75	1	1	1	0	0.065129782
200	20	10	2153305520147204	2	0.5	0.75	1	1	1	1	0.060806279
200	20	11	2153305520147204	2	0.5	0.75	0	0	0	0	1.271586295
200	20	11	2153305520147204	2	0.5	0.75	0	0	1	0	0.080491987
200	20	11	2153305520147204	2	0.5	0.75	0	0	1	1	0.017925736
200	20	11	2153305520147204	2	0.5	0.75	0	1	0	0	1.317860614
200	20	11	2153305520147204	2	0.5	0.75	0	1	1	0	0.082267966
200	20	11	2153305520147204	2	0.5	0.75	0	1	1	1	0.061648953
200	20	11	2153305520147204	2	0.5	0.75	1	0	0	0	0.362145079
200	20	11	2153305520147204	2	0.5	0.75	1	0	1	0	0.354266075
200	20	11	2153305520147204	2	0.5	0.75	1	0	1	1	0.016142843
200	20	11	2153305520147204	2	0.5	0.75	1	1	0	0	0.219318186
200	20	11	2153305520147204	2	0.5	0.75	1	1	1	0	0.194933414
200	20	11	2153305520147204	2	0.5	0.75	1	1	1	1	0.056864539
200	20	12	2153305520147204	2	0.5	0.75	0	0	0	0	1.160637425
200	20	12	2153305520147204	2	0.5	0.75	0	0	1	0	0.052976557
200	20	12	2153305520147204	2	0.5	0.75	0	0	1	1	0.016407173
200	20	12	2153305520147204	2	0.5	0.75	0	1	0	0	1.219870213
200	20	12	2153305520147204	2	0.5	0.75	0	1	1	0	0.077120951
200	20	12	2153305520147204	2	0.5	0.75	0	1	1	1	0.060250019
200	20	12	2153305520147204	2	0.5	0.75	1	0	0	0	0.323499568
200	20	12	2153305520147204	2	0.5	0.75	1	0	1	0	0.238449424
200	20	12	2153305520147204	2	0.5	0.75	1	0	1	1	0.015603277
200	20	12	2153305520147204	2	0.5	0.75	1	1	0	0	0.181985839
200	20	12	2153305520147204	2	0.5	0.75	1	1	1	0	0.143699458
200	20	12	2153305520147204	2	0.5	0.75	1	1	1	1	0.056790202
200	20	13	2153305520147204	2	0.5	0.75	0	0	0	0	1.182707045
200	20	13	2153305520147204	2	0.5	0.75	0	0	1	0	0.061856553
200	20	13	2153305520147204	2	0.5	0.75	0	0	1	1	0.014036674
200	20	13	2153305520147204	2	0.5	0.75	0	1	0	0	1.252469524
200	20	13	2153305520147204	2	0.5	0.75	0	1	1	0	0.072066643
200	20	13	2153305520147204	2	0.5	0.75	0	1	1	1	0.063806892
200	20	13	2153305520147204	2	0.5	0.75	1	0	0	0	0.339974259
200	20	13	2153305520147204	2	0.5	0.75	1	0	1	0	0.278261801
200	20	13	2153305520147204	2	0.5	0.75	1	0	1	1	0.016584484
200	20	13	2153305520147204	2	0.5	0.75	1	1	0	0	0.198607099
200	20	13	2153305520147204	2	0.5	0.75	1	1	1	0	0.147108462
200	20	13	2153305520147204	2	0.5	0.75	1	1	1	1	0.058654109
200	20	14	2153305520147204	2	0.5	0.75	0	0	0	0	1.209061954
200	20	14	2153305520147204	2	0.5	0.75	0	0	1	0	0.057267612
200	20	14	2153305520147204	2	0.5	0.75	0	0	1	1	0.017400587
200	20	14	2153305520147204	2	0.5	0.75	0	1	0	0	1.273475658
200	20	14	2153305520147204	2	0.5	0.75	0	1	1	0	0.067068314
200	20	14	2153305520147204	2	0.5	0.75	0	1	1	1	0.062088983
200	20	14	2153305520147204	2	0.5	0.75	1	0	0	0	0.319146782
200	20	14	2153305520147204	2	0.5	0.75	1	0	1	0	0.244566067
200	20	14	2153305520147204	2	0.5	0.75	1	0	1	1	0.015639409
200	20	14	2153305520147204	2	0.5	0.75	1	1	0	0	0.124766801
200	20	14	2153305520147204	2	0.5	0.75	1	1	1	0	0.102492286
200	20	14	2153305520147204	2	0.5	0.75	1	1	1	1	0.057965574
200	20	15	2153305520147204	2	0.5	0.75	0	0	0	0	1.204318409
200	20	15	2153305520147204	2	0.5	0.75	0	0	1	0	0.070119898
200	20	15	2153305520147204	2	0.5	0.75	0	0	1	1	0.014167606
200	20	15	2153305520147204	2	0.5	0.75	0	1	0	0	1.271915651
200	20	15	2153305520147204	2	0.5	0.75	0	1	1	0	0.076044937
200	20	15	2153305520147204	2	0.5	0.75	0	1	1	1	0.060575266
200	20	15	2153305520147204	2	0.5	0.75	1	0	0	0	0.3841517
200	20	15	2153305520147204	2	0.5	0.75	1	0	1	0	0.299671873
200	20	15	2153305520147204	2	0.5	0.75	1	0	1	1	0.015893285
200	20	15	2153305520147204	2	0.5	0.75	1	1	0	0	0.177967914
200	20	15	2153305520147204	2	0.5	0.75	1	1	1	0	0.143778034
200	20	15	2153305520147204	2	0.5	0.75	1	1	1	1	0.059914094
250	20	1	2153363638123656	2	0.5	0.75	0	0	0	0	1.967042401
250	20	1	2153363638123656	2	0.5	0.75	0	0	1	0	0.075921453
250	20	1	2153363638123656	2	0.5	0.75	0	0	1	1	0.021749085
250	20	1	2153363638123656	2	0.5	0.75	0	1	0	0	2.067237117
250	20	1	2153363638123656	2	0.5	0.75	0	1	1	0	0.084592402
250	20	1	2153363638123656	2	0.5	0.75	0	1	1	1	0.07888442
250	20	1	2153363638123656	2	0.5	0.75	1	0	0	0	0.479630518
250	20	1	2153363638123656	2	0.5	0.75	1	0	1	0	0.335672507
250	20	1	2153363638123656	2	0.5	0.75	1	0	1	1	0.021457599
250	20	1	2153363638123656	2	0.5	0.75	1	1	0	0	0.138594639
250	20	1	2153363638123656	2	0.5	0.75	1	1	1	0	0.116503521
250	20	1	2153363638123656	2	0.5	0.75	1	1	1	1	0.074906807
250	20	2	2153363638123656	2	0.5	0.75	0	0	0	0	2.187582972
250	20	2	2153363638123656	2	0.5	0.75	0	0	1	0	0.039161089
250	20	2	2153363638123656	2	0.5	0.75	0	0	1	1	0.023901665
250	20	2	2153363638123656	2	0.5	0.75	0	1	0	0	2.304524823
250	20	2	2153363638123656	2	0.5	0.75	0	1	1	0	0.080756059
250	20	2	2153363638123656	2	0.5	0.75	0	1	1	1	0.082169573
250	20	2	2153363638123656	2	0.5	0.75	1	0	0	0	0.220498088
250	20	2	2153363638123656	2	0.5	0.75	1	0	1	0	0.19478276
250	20	2	2153363638123656	2	0.5	0.75	1	0	1	1	0.020080448
250	20	2	2153363638123656	2	0.5	0.75	1	1	0	0	0.09030292
250	20	2	2153363638123656	2	0.5	0.75	1	1	1	0	0.073265233
250	20	2	2153363638123656	2	0.5	0.75	1	1	1	1	0.076507542
250	20	3	2153363638123656	2	0.5	0.75	0	0	0	0	2.341401346
250	20	3	2153363638123656	2	0.5	0.75	0	0	1	0	0.103096629
250	20	3	2153363638123656	2	0.5	0.75	0	0	1	1	0.028840916
250	20	3	2153363638123656	2	0.5	0.75	0	1	0	0	2.44781662
250	20	3	2153363638123656	2	0.5	0.75	0	1	1	0	0.108223596
250	20	3	2153363638123656	2	0.5	0.75	0	1	1	1	0.076887005
250	20	3	2153363638123656	2	0.5	0.75	1	0	0	0	0.487990732
250	20	3	2153363638123656	2	0.5	0.75	1	0	1	0	0.397443222
250	20	3	2153363638123656	2	0.5	0.75	1	0	1	1	0.023677189
250	20	3	2153363638123656	2	0.5	0.75	1	1	0	0	0.278070777
250	20	3	2153363638123656	2	0.5	0.75	1	1	1	0	0.250435295
250	20	3	2153363638123656	2	0.5	0.75	1	1	1	1	0.073255734
250	20	4	2153363638123656	2	0.5	0.75	0	0	0	0	2.227523739
250	20	4	2153363638123656	2	0.5	0.75	0	0	1	0	0.05474459
250	20	4	2153363638123656	2	0.5	0.75	0	0	1	1	0.02573897
250	20	4	2153363638123656	2	0.5	0.75	0	1	0	0	2.319524708
250	20	4	2153363638123656	2	0.5	0.75	0	1	1	0	0.085464684
250	20	4	2153363638123656	2	0.5	0.75	0	1	1	1	0.077429357
250	20	4	2153363638123656	2	0.5	0.75	1	0	0	0	0.388484383
250	20	4	2153363638123656	2	0.5	0.75	1	0	1	0	0.276130222
250	20	4	2153363638123656	2	0.5	0.75	1	0	1	1	0.01704073
250	20	4	2153363638123656	2	0.5	0.75	1	1	0	0	0.11496631
250	20	4	2153363638123656	2	0.5	0.75	1	1	1	0	0.08601439
250	20	4	2153363638123656	2	0.5	0.75	1	1	1	1	0.077417254
250	20	5	2153363638123656	2	0.5	0.75	0	0	0	0	1.976326712
250	20	5	2153363638123656	2	0.5	0.75	0	0	1	0	0.103570961
250	20	5	2153363638123656	2	0.5	0.75	0	0	1	1	0.021844547
250	20	5	2153363638123656	2	0.5	0.75	0	1	0	0	2.077216463
250	20	5	2153363638123656	2	0.5	0.75	0	1	1	0	0.111872705
250	20	5	2153363638123656	2	0.5	0.75	0	1	1	1	0.072088907
250	20	5	2153363638123656	2	0.5	0.75	1	0	0	0	0.501915594
250	20	5	2153363638123656	2	0.5	0.75	1	0	1	0	0.491432693
250	20	5	2153363638123656	2	0.5	0.75	1	0	1	1	0.02041202
250	20	5	2153363638123656	2	0.5	0.75	1	1	0	0	0.38467567
250	20	5	2153363638123656	2	0.5	0.75	1	1	1	0	0.338870989
250	20	5	2153363638123656	2	0.5	0.75	1	1	1	1	0.071369034
250	20	6	2153363638123656	2	0.5	0.75	0	0	0	0	2.079887625
250	20	6	2153363638123656	2	0.5	0.75	0	0	1	0	0.088089759
250	20	6	2153363638123656	2	0.5	0.75	0	0	1	1	0.018912009
250	20	6	2153363638123656	2	0.5	0.75	0	1	0	0	2.189390998
250	20	6	2153363638123656	2	0.5	0.75	0	1	1	0	0.091092098
250	20	6	2153363638123656	2	0.5	0.75	0	1	1	1	0.083086003
250	20	6	2153363638123656	2	0.5	0.75	1	0	0	0	0.46468532
250	20	6	2153363638123656	2	0.5	0.75	1	0	1	0	0.360481993
250	20	6	2153363638123656	2	0.5	0.75	1	0	1	1	0.017029514
250	20	6	2153363638123656	2	0.5	0.75	1	1	0	0	0.308029633
250	20	6	2153363638123656	2	0.5	0.75	1	1	1	0	0.229263581
250	20	6	2153363638123656	2	0.5	0.75	1	1	1	1	0.078813239
250	20	7	2153363638123656	2	0.5	0.75	0	0	0	0	1.873082453
250	20	7	2153363638123656	2	0.5	0.75	0	0	1	0	0.070136692
250	20	7	2153363638123656	2	0.5	0.75	0	0	1	1	0.018462893
250	20	7	2153363638123656	2	0.5	0.75	0	1	0	0	2.010809006
250	20	7	2153363638123656	2	0.5	0.75	0	1	1	0	0.069515311
250	20	7	2153363638123656	2	0.5	0.75	0	1	1	1	0.075624089
250	20	7	2153363638123656	2	0.5	0.75	1	0	0	0	0.310138395
250	20	7	2153363638123656	2	0.5	0.75	1	0	1	0	0.295705148
250	20	7	2153363638123656	2	0.5	0.75	1	0	1	1	0.014789554
250	20	7	2153363638123656	2	0.5	0.75	1	1	0	0	0.113407515
250	20	7	2153363638123656	2	0.5	0.75	1	1	1	0	0.081951929
250	20	7	2153363638123656	2	0.5	0.75	1	1	1	1	0.068851733
250	20	8	2153363638123656	2	0.5	0.75	0	0	0	0	2.114288516
250	20	8	2153363638123656	2	0.5	0.75	0	0	1	0	0.088803284
250	20	8	2153363638123656	2	0.5	0.75	0	0	1	1	0.021071155
250	20	8	2153363638123656	2	0.5	0.75	0	1	0	0	2.275497062
250	20	8	2153363638123656	2	0.5	0.75	0	1	1	0	0.094530235
250	20	8	2153363638123656	2	0.5	0.75	0	1	1	1	0.080293486
250	20	8	2153363638123656	2	0.5	0.75	1	0	0	0	0.366269882
250	20	8	2153363638123656	2	0.5	0.75	1	0	1	0	0.346979345
250	20	8	2153363638123656	2	0.5	0.75	1	0	1	1	0.017866326
250	20	8	2153363638123656	2	0.5	0.75	1	1	0	0	0.192531013
250	20	8	2153363638123656	2	0.5	0.75	1	1	1	0	0.188946968
250	20	8	2153363638123656	2	0.5	0.75	1	1	1	1	0.074768418
250	20	9	2153363638123656	2	0.5	0.75	0	0	0	0	2.27807711
250	20	9	2153363638123656	2	0.5	0.75	0	0	1	0	0.093492828
250	20	9	2153363638123656	2	0.5	0.75	0	0	1	1	0.02593317
250	20	9	2153363638123656	2	0.5	0.75	0	1	0	0	2.373712554
250	20	9	2153363638123656	2	0.5	0.75	0	1	1	0	0.099653327
250	20	9	2153363638123656	2	0.5	0.75	0	1	1	1	0.077138781
250	20	9	2153363638123656	2	0.5	0.75	1	0	0	0	0.522039929
250	20	9	2153363638123656	2	0.5	0.75	1	0	1	0	0.396291344
250	20	9	2153363638123656	2	0.5	0.75	1	0	1	1	0.023074409
250	20	9	2153363638123656	2	0.5	0.75	1	1	0	0	0.225115892
250	20	9	2153363638123656	2	0.5	0.75	1	1	1	0	0.187222282
250	20	9	2153363638123656	2	0.5	0.75	1	1	1	1	0.069977831
250	20	10	2153363638123656	2	0.5	0.75	0	0	0	0	2.15712762
250	20	10	2153363638123656	2	0.5	0.75	0	0	1	0	0.106294503
250	20	10	2153363638123656	2	0.5	0.75	0	0	1	1	0.021097347
250	20	10	2153363638123656	2	0.5	0.75	0	1	0	0	2.274595475
250	20	10	2153363638123656	2	0.5	0.75	0	1	1	0	0.126760868
250	20	10	2153363638123656	2	0.5	0.75	0	1	1	1	0.081752169
250	20	10	2153363638123656	2	0.5	0.75	1	0	0	0	0.482144869
250	20	10	2153363638123656	2	0.5	0.75	1	0	1	0	0.401024132
250	20	10	2153363638123656	2	0.5	0.75	1	0	1	1	0.021006126
250	20	10	2153363638123656	2	0.5	0.75	1	1	0	0	0.293990318
250	20	10	2153363638123656	2	0.5	0.75	1	1	1	0	0.28279315
250	20	10	2153363638123656	2	0.5	0.75	1	1	1	1	0.077693811
250	20	11	2153363638123656	2	0.5	0.75	0	0	0	0	1.867003366
250	20	11	2153363638123656	2	0.5	0.75	0	0	1	0	0.067581126
250	20	11	2153363638123656	2	0.5	0.75	0	0	1	1	0.020546358
250	20	11	2153363638123656	2	0.5	0.75	0	1	0	0	1.919426017
250	20	11	2153363638123656	2	0.5	0.75	0	1	1	0	0.072858377
250	20	11	2153363638123656	2	0.5	0.75	0	1	1	1	0.074599089
250	20	11	2153363638123656	2	0.5	0.75	1	0	0	0	0.325941783
250	20	11	2153363638123656	2	0.5	0.75	1	0	1	0	0.261955958
250	20	11	2153363638123656	2	0.5	0.75	1	0	1	1	0.017642137
250	20	11	2153363638123656	2	0.5	0.75	1	1	0	0	0.136077352
250	20	11	2153363638123656	2	0.5	0.75	1	1	1	0	0.105490519
250	20	11	2153363638123656	2	0.5	0.75	1	1	1	1	0.072745183
250	20	12	2153363638123656	2	0.5	0.75	0	0	0	0	1.8343254
250	20	12	2153363638123656	2	0.5	0.75	0	0	1	0	0.091438355
250	20	12	2153363638123656	2	0.5	0.75	0	0	1	1	0.021230105
250	20	12	2153363638123656	2	0.5	0.75	0	1	0	0	1.946277099
250	20	12	2153363638123656	2	0.5	0.75	0	1	1	0	0.102421955
250	20	12	2153363638123656	2	0.5	0.75	0	1	1	1	0.075685941
250	20	12	2153363638123656	2	0.5	0.75	1	0	0	0	0.452877623
250	20	12	2153363638123656	2	0.5	0.75	1	0	1	0	0.393775154
250	20	12	2153363638123656	2	0.5	0.75	1	0	1	1	0.019111363
250	20	12	2153363638123656	2	0.5	0.75	1	1	0	0	0.278350262
250	20	12	2153363638123656	2	0.5	0.75	1	1	1	0	0.224403824
250	20	12	2153363638123656	2	0.5	0.75	1	1	1	1	0.074023075
250	20	13	2153363638123656	2	0.5	0.75	0	0	0	0	2.060219734
250	20	13	2153363638123656	2	0.5	0.75	0	0	1	0	0.091585935
250	20	13	2153363638123656	2	0.5	0.75	0	0	1	1	0.022998209
250	20	13	2153363638123656	2	0.5	0.75	0	1	0	0	2.188735699
250	20	13	2153363638123656	2	0.5	0.75	0	1	1	0	0.107937525
250	20	13	2153363638123656	2	0.5	0.75	0	1	1	1	0.082052754
250	20	13	2153363638123656	2	0.5	0.75	1	0	0	0	0.43021884
250	20	13	2153363638123656	2	0.5	0.75	1	0	1	0	0.370219263
250	20	13	2153363638123656	2	0.5	0.75	1	0	1	1	0.019196196
250	20	13	2153363638123656	2	0.5	0.75	1	1	0	0	0.167415625
250	20	13	2153363638123656	2	0.5	0.75	1	1	1	0	0.152716828
250	20	13	2153363638123656	2	0.5	0.75	1	1	1	1	0.077228094
250	20	14	2153363638123656	2	0.5	0.75	0	0	0	0	2.298673363
250	20	14	2153363638123656	2	0.5	0.75	0	0	1	0	0.112811794
250	20	14	2153363638123656	2	0.5	0.75	0	0	1	1	0.026113696
250	20	14	2153363638123656	2	0.5	0.75	0	1	0	0	2.388744427
250	20	14	2153363638123656	2	0.5	0.75	0	1	1	0	0.118311491
250	20	14	2153363638123656	2	0.5	0.75	0	1	1	1	0.082017835
250	20	14	2153363638123656	2	0.5	0.75	1	0	0	0	0.526783427
250	20	14	2153363638123656	2	0.5	0.75	1	0	1	0	0.490263157
250	20	14	2153363638123656	2	0.5	0.75	1	0	1	1	0.019167732
250	20	14	2153363638123656	2	0.5	0.75	1	1	0	0	0.280156414
250	20	14	2153363638123656	2	0.5	0.75	1	1	1	0	0.269141372
250	20	14	2153363638123656	2	0.5	0.75	1	1	1	1	0.071602205
250	20	15	2153363638123656	2	0.5	0.75	0	0	0	0	1.904985935
250	20	15	2153363638123656	2	0.5	0.75	0	0	1	0	0.056071538
250	20	15	2153363638123656	2	0.5	0.75	0	0	1	1	0.018329965
250	20	15	2153363638123656	2	0.5	0.75	0	1	0	0	2.033428434
250	20	15	2153363638123656	2	0.5	0.75	0	1	1	0	0.084277862
250	20	15	2153363638123656	2	0.5	0.75	0	1	1	1	0.077694143
250	20	15	2153363638123656	2	0.5	0.75	1	0	0	0	0.37230455
250	20	15	2153363638123656	2	0.5	0.75	1	0	1	0	0.242465986
250	20	15	2153363638123656	2	0.5	0.75	1	0	1	1	0.019745193
250	20	15	2153363638123656	2	0.5	0.75	1	1	0	0	0.140872781
250	20	15	2153363638123656	2	0.5	0.75	1	1	1	0	0.117136629
250	20	15	2153363638123656	2	0.5	0.75	1	1	1	1	0.072506182
300	20	1	2153455701675851	2	0.5	0.75	0	0	0	0	3.260312149
300	20	1	2153455701675851	2	0.5	0.75	0	0	1	0	0.060704122
300	20	1	2153455701675851	2	0.5	0.75	0	0	1	1	0.026828624
300	20	1	2153455701675851	2	0.5	0.75	0	1	0	0	3.419295383
300	20	1	2153455701675851	2	0.5	0.75	0	1	1	0	0.100127292
300	20	1	2153455701675851	2	0.5	0.75	0	1	1	1	0.098094071
300	20	1	2153455701675851	2	0.5	0.75	1	0	0	0	0.431464704
300	20	1	2153455701675851	2	0.5	0.75	1	0	1	0	0.312163672
300	20	1	2153455701675851	2	0.5	0.75	1	0	1	1	0.023734476
300	20	1	2153455701675851	2	0.5	0.75	1	1	0	0	0.127104415
300	20	1	2153455701675851	2	0.5	0.75	1	1	1	0	0.107758486
300	20	1	2153455701675851	2	0.5	0.75	1	1	1	1	0.087627697
300	20	2	2153455701675851	2	0.5	0.75	0	0	0	0	2.969704233
300	20	2	2153455701675851	2	0.5	0.75	0	0	1	0	0.055018829
300	20	2	2153455701675851	2	0.5	0.75	0	0	1	1	0.023834914
300	20	2	2153455701675851	2	0.5	0.75	0	1	0	0	3.127595298
300	20	2	2153455701675851	2	0.5	0.75	0	1	1	0	0.096753043
300	20	2	2153455701675851	2	0.5	0.75	0	1	1	1	0.097339158
300	20	2	2153455701675851	2	0.5	0.75	1	0	0	0	0.347907668
300	20	2	2153455701675851	2	0.5	0.75	1	0	1	0	0.233739933
300	20	2	2153455701675851	2	0.5	0.75	1	0	1	1	0.023412825
300	20	2	2153455701675851	2	0.5	0.75	1	1	0	0	0.125260203
300	20	2	2153455701675851	2	0.5	0.75	1	1	1	0	0.110804666
300	20	2	2153455701675851	2	0.5	0.75	1	1	1	1	0.086899789
300	20	3	2153455701675851	2	0.5	0.75	0	0	0	0	3.313647077
300	20	3	2153455701675851	2	0.5	0.75	0	0	1	0	0.110728882
300	20	3	2153455701675851	2	0.5	0.75	0	0	1	1	0.031807809
300	20	3	2153455701675851	2	0.5	0.75	0	1	0	0	3.479554414
300	20	3	2153455701675851	2	0.5	0.75	0	1	1	0	0.121175631
300	20	3	2153455701675851	2	0.5	0.75	0	1	1	1	0.09726176
300	20	3	2153455701675851	2	0.5	0.75	1	0	0	0	0.720738289
300	20	3	2153455701675851	2	0.5	0.75	1	0	1	0	0.507557419
300	20	3	2153455701675851	2	0.5	0.75	1	0	1	1	0.027468342
300	20	3	2153455701675851	2	0.5	0.75	1	1	0	0	0.369882548
300	20	3	2153455701675851	2	0.5	0.75	1	1	1	0	0.259168839
300	20	3	2153455701675851	2	0.5	0.75	1	1	1	1	0.090914839
300	20	4	2153455701675851	2	0.5	0.75	0	0	0	0	3.267952692
300	20	4	2153455701675851	2	0.5	0.75	0	0	1	0	0.122899315
300	20	4	2153455701675851	2	0.5	0.75	0	0	1	1	0.031479236
300	20	4	2153455701675851	2	0.5	0.75	0	1	0	0	3.408068913
300	20	4	2153455701675851	2	0.5	0.75	0	1	1	0	0.112805071
300	20	4	2153455701675851	2	0.5	0.75	0	1	1	1	0.100380339
300	20	4	2153455701675851	2	0.5	0.75	1	0	0	0	0.687816813
300	20	4	2153455701675851	2	0.5	0.75	1	0	1	0	0.546140097
300	20	4	2153455701675851	2	0.5	0.75	1	0	1	1	0.02860375
300	20	4	2153455701675851	2	0.5	0.75	1	1	0	0	0.326479845
300	20	4	2153455701675851	2	0.5	0.75	1	1	1	0	0.240765918
300	20	4	2153455701675851	2	0.5	0.75	1	1	1	1	0.089272608
300	20	5	2153455701675851	2	0.5	0.75	0	0	0	0	3.013610403
300	20	5	2153455701675851	2	0.5	0.75	0	0	1	0	0.061762367
300	20	5	2153455701675851	2	0.5	0.75	0	0	1	1	0.027771008
300	20	5	2153455701675851	2	0.5	0.75	0	1	0	0	3.114346475
300	20	5	2153455701675851	2	0.5	0.75	0	1	1	0	0.099244806
300	20	5	2153455701675851	2	0.5	0.75	0	1	1	1	0.09421291
300	20	5	2153455701675851	2	0.5	0.75	1	0	0	0	0.380597414
300	20	5	2153455701675851	2	0.5	0.75	1	0	1	0	0.311552784
300	20	5	2153455701675851	2	0.5	0.75	1	0	1	1	0.023631053
300	20	5	2153455701675851	2	0.5	0.75	1	1	0	0	0.166673106
300	20	5	2153455701675851	2	0.5	0.75	1	1	1	0	0.132325372
300	20	5	2153455701675851	2	0.5	0.75	1	1	1	1	0.088457856
300	20	6	2153455701675851	2	0.5	0.75	0	0	0	0	3.26613015
300	20	6	2153455701675851	2	0.5	0.75	0	0	1	0	0.130715421
300	20	6	2153455701675851	2	0.5	0.75	0	0	1	1	0.027902236
300	20	6	2153455701675851	2	0.5	0.75	0	1	0	0	3.366040899
300	20	6	2153455701675851	2	0.5	0.75	0	1	1	0	0.151980297
300	20	6	2153455701675851	2	0.5	0.75	0	1	1	1	0.102153967
300	20	6	2153455701675851	2	0.5	0.75	1	0	0	0	0.70313328
300	20	6	2153455701675851	2	0.5	0.75	1	0	1	0	0.596882439
300	20	6	2153455701675851	2	0.5	0.75	1	0	1	1	0.027871002
300	20	6	2153455701675851	2	0.5	0.75	1	1	0	0	0.400182963
300	20	6	2153455701675851	2	0.5	0.75	1	1	1	0	0.382254692
300	20	6	2153455701675851	2	0.5	0.75	1	1	1	1	0.089040883
300	20	7	2153455701675851	2	0.5	0.75	0	0	0	0	3.647560588
300	20	7	2153455701675851	2	0.5	0.75	0	0	1	0	0.104213382
300	20	7	2153455701675851	2	0.5	0.75	0	0	1	1	0.034463201
300	20	7	2153455701675851	2	0.5	0.75	0	1	0	0	3.778968314
300	20	7	2153455701675851	2	0.5	0.75	0	1	1	0	0.108836988
300	20	7	2153455701675851	2	0.5	0.75	0	1	1	1	0.103389852
300	20	7	2153455701675851	2	0.5	0.75	1	0	0	0	0.574809281
300	20	7	2153455701675851	2	0.5	0.75	1	0	1	0	0.507181625
300	20	7	2153455701675851	2	0.5	0.75	1	0	1	1	0.028220909
300	20	7	2153455701675851	2	0.5	0.75	1	1	0	0	0.168513248
300	20	7	2153455701675851	2	0.5	0.75	1	1	1	0	0.149652181
300	20	7	2153455701675851	2	0.5	0.75	1	1	1	1	0.091582256
300	20	8	2153455701675851	2	0.5	0.75	0	0	0	0	2.995221166
300	20	8	2153455701675851	2	0.5	0.75	0	0	1	0	0.151362431
300	20	8	2153455701675851	2	0.5	0.75	0	0	1	1	0.028219283
300	20	8	2153455701675851	2	0.5	0.75	0	1	0	0	3.068071396
300	20	8	2153455701675851	2	0.5	0.75	0	1	1	0	0.1336732
300	20	8	2153455701675851	2	0.5	0.75	0	1	1	1	0.093375464
300	20	8	2153455701675851	2	0.5	0.75	1	0	0	0	0.700258858
300	20	8	2153455701675851	2	0.5	0.75	1	0	1	0	0.554198447
300	20	8	2153455701675851	2	0.5	0.75	1	0	1	1	0.026480022
300	20	8	2153455701675851	2	0.5	0.75	1	1	0	0	0.385588975
300	20	8	2153455701675851	2	0.5	0.75	1	1	1	0	0.321632075
300	20	8	2153455701675851	2	0.5	0.75	1	1	1	1	0.089482685
300	20	9	2153455701675851	2	0.5	0.75	0	0	0	0	3.011350294
300	20	9	2153455701675851	2	0.5	0.75	0	0	1	0	0.114330653
300	20	9	2153455701675851	2	0.5	0.75	0	0	1	1	0.028645087
300	20	9	2153455701675851	2	0.5	0.75	0	1	0	0	3.14037357
300	20	9	2153455701675851	2	0.5	0.75	0	1	1	0	0.108306988
300	20	9	2153455701675851	2	0.5	0.75	0	1	1	1	0.094299257
300	20	9	2153455701675851	2	0.5	0.75	1	0	0	0	0.538509745
300	20	9	2153455701675851	2	0.5	0.75	1	0	1	0	0.58508785
300	20	9	2153455701675851	2	0.5	0.75	1	0	1	1	0.02496506
300	20	9	2153455701675851	2	0.5	0.75	1	1	0	0	0.213214065
300	20	9	2153455701675851	2	0.5	0.75	1	1	1	0	0.173389549
300	20	9	2153455701675851	2	0.5	0.75	1	1	1	1	0.088194586
300	20	10	2153455701675851	2	0.5	0.75	0	0	0	0	3.031800681
300	20	10	2153455701675851	2	0.5	0.75	0	0	1	0	0.091102223
300	20	10	2153455701675851	2	0.5	0.75	0	0	1	1	0.02790163
300	20	10	2153455701675851	2	0.5	0.75	0	1	0	0	3.160800653
300	20	10	2153455701675851	2	0.5	0.75	0	1	1	0	0.109214854
300	20	10	2153455701675851	2	0.5	0.75	0	1	1	1	0.097262743
300	20	10	2153455701675851	2	0.5	0.75	1	0	0	0	0.506864353
300	20	10	2153455701675851	2	0.5	0.75	1	0	1	0	0.439428439
300	20	10	2153455701675851	2	0.5	0.75	1	0	1	1	0.023916604
300	20	10	2153455701675851	2	0.5	0.75	1	1	0	0	0.196031125
300	20	10	2153455701675851	2	0.5	0.75	1	1	1	0	0.165661991
300	20	10	2153455701675851	2	0.5	0.75	1	1	1	1	0.087597717
300	20	11	2153455701675851	2	0.5	0.75	0	0	0	0	3.455925597
300	20	11	2153455701675851	2	0.5	0.75	0	0	1	0	0.091233235
300	20	11	2153455701675851	2	0.5	0.75	0	0	1	1	0.030581205
300	20	11	2153455701675851	2	0.5	0.75	0	1	0	0	3.607089221
300	20	11	2153455701675851	2	0.5	0.75	0	1	1	0	0.127047096
300	20	11	2153455701675851	2	0.5	0.75	0	1	1	1	0.097709788
300	20	11	2153455701675851	2	0.5	0.75	1	0	0	0	0.561779979
300	20	11	2153455701675851	2	0.5	0.75	1	0	1	0	0.405369393
300	20	11	2153455701675851	2	0.5	0.75	1	0	1	1	0.025837464
300	20	11	2153455701675851	2	0.5	0.75	1	1	0	0	0.338173773
300	20	11	2153455701675851	2	0.5	0.75	1	1	1	0	0.278467042
300	20	11	2153455701675851	2	0.5	0.75	1	1	1	1	0.092487384
300	20	12	2153455701675851	2	0.5	0.75	0	0	0	0	3.247112122
300	20	12	2153455701675851	2	0.5	0.75	0	0	1	0	0.096733924
300	20	12	2153455701675851	2	0.5	0.75	0	0	1	1	0.028864935
300	20	12	2153455701675851	2	0.5	0.75	0	1	0	0	3.37802625
300	20	12	2153455701675851	2	0.5	0.75	0	1	1	0	0.121258429
300	20	12	2153455701675851	2	0.5	0.75	0	1	1	1	0.098569556
300	20	12	2153455701675851	2	0.5	0.75	1	0	0	0	0.525062154
300	20	12	2153455701675851	2	0.5	0.75	1	0	1	0	0.378651073
300	20	12	2153455701675851	2	0.5	0.75	1	0	1	1	0.02656138
300	20	12	2153455701675851	2	0.5	0.75	1	1	0	0	0.318500926
300	20	12	2153455701675851	2	0.5	0.75	1	1	1	0	0.278359438
300	20	12	2153455701675851	2	0.5	0.75	1	1	1	1	0.090284692
300	20	13	2153455701675851	2	0.5	0.75	0	0	0	0	3.219171639
300	20	13	2153455701675851	2	0.5	0.75	0	0	1	0	0.098911139
300	20	13	2153455701675851	2	0.5	0.75	0	0	1	1	0.030480796
300	20	13	2153455701675851	2	0.5	0.75	0	1	0	0	3.317012781
300	20	13	2153455701675851	2	0.5	0.75	0	1	1	0	0.114798023
300	20	13	2153455701675851	2	0.5	0.75	0	1	1	1	0.09730351
300	20	13	2153455701675851	2	0.5	0.75	1	0	0	0	0.61319024
300	20	13	2153455701675851	2	0.5	0.75	1	0	1	0	0.437730203
300	20	13	2153455701675851	2	0.5	0.75	1	0	1	1	0.027688407
300	20	13	2153455701675851	2	0.5	0.75	1	1	0	0	0.32668801
300	20	13	2153455701675851	2	0.5	0.75	1	1	1	0	0.236549488
300	20	13	2153455701675851	2	0.5	0.75	1	1	1	1	0.093431399
300	20	14	2153455701675851	2	0.5	0.75	0	0	0	0	3.081156643
300	20	14	2153455701675851	2	0.5	0.75	0	0	1	0	0.104146047
300	20	14	2153455701675851	2	0.5	0.75	0	0	1	1	0.028157042
300	20	14	2153455701675851	2	0.5	0.75	0	1	0	0	3.175047174
300	20	14	2153455701675851	2	0.5	0.75	0	1	1	0	0.104132891
300	20	14	2153455701675851	2	0.5	0.75	0	1	1	1	0.092906464
300	20	14	2153455701675851	2	0.5	0.75	1	0	0	0	0.628972881
300	20	14	2153455701675851	2	0.5	0.75	1	0	1	0	0.513380733
300	20	14	2153455701675851	2	0.5	0.75	1	0	1	1	0.024703594
300	20	14	2153455701675851	2	0.5	0.75	1	1	0	0	0.196975086
300	20	14	2153455701675851	2	0.5	0.75	1	1	1	0	0.154401432
300	20	14	2153455701675851	2	0.5	0.75	1	1	1	1	0.086643656
300	20	15	2153455701675851	2	0.5	0.75	0	0	0	0	3.243971375
300	20	15	2153455701675851	2	0.5	0.75	0	0	1	0	0.122175146
300	20	15	2153455701675851	2	0.5	0.75	0	0	1	1	0.030817767
300	20	15	2153455701675851	2	0.5	0.75	0	1	0	0	3.391211922
300	20	15	2153455701675851	2	0.5	0.75	0	1	1	0	0.137569443
300	20	15	2153455701675851	2	0.5	0.75	0	1	1	1	0.101748378
300	20	15	2153455701675851	2	0.5	0.75	1	0	0	0	0.575291559
300	20	15	2153455701675851	2	0.5	0.75	1	0	1	0	0.452977158
300	20	15	2153455701675851	2	0.5	0.75	1	0	1	1	0.021558289
300	20	15	2153455701675851	2	0.5	0.75	1	1	0	0	0.427628805
300	20	15	2153455701675851	2	0.5	0.75	1	1	1	0	0.32863542
300	20	15	2153455701675851	2	0.5	0.75	1	1	1	1	0.0926212
350	20	1	2153589023566973	2	0.5	0.75	0	0	0	0	4.872174887
350	20	1	2153589023566973	2	0.5	0.75	0	0	1	0	0.145746876
350	20	1	2153589023566973	2	0.5	0.75	0	0	1	1	0.036610399
350	20	1	2153589023566973	2	0.5	0.75	0	1	0	0	4.986975118
350	20	1	2153589023566973	2	0.5	0.75	0	1	1	0	0.136928191
350	20	1	2153589023566973	2	0.5	0.75	0	1	1	1	0.118901706
350	20	1	2153589023566973	2	0.5	0.75	1	0	0	0	0.950876068
350	20	1	2153589023566973	2	0.5	0.75	1	0	1	0	0.727507743
350	20	1	2153589023566973	2	0.5	0.75	1	0	1	1	0.033181358
350	20	1	2153589023566973	2	0.5	0.75	1	1	0	0	0.3374961
350	20	1	2153589023566973	2	0.5	0.75	1	1	1	0	0.282586036
350	20	1	2153589023566973	2	0.5	0.75	1	1	1	1	0.107996679
350	20	2	2153589023566973	2	0.5	0.75	0	0	0	0	4.620903995
350	20	2	2153589023566973	2	0.5	0.75	0	0	1	0	0.169539873
350	20	2	2153589023566973	2	0.5	0.75	0	0	1	1	0.035871194
350	20	2	2153589023566973	2	0.5	0.75	0	1	0	0	4.762240303
350	20	2	2153589023566973	2	0.5	0.75	0	1	1	0	0.141479269
350	20	2	2153589023566973	2	0.5	0.75	0	1	1	1	0.111726596
350	20	2	2153589023566973	2	0.5	0.75	1	0	0	0	0.88588329
350	20	2	2153589023566973	2	0.5	0.75	1	0	1	0	0.794114343
350	20	2	2153589023566973	2	0.5	0.75	1	0	1	1	0.030010481
350	20	2	2153589023566973	2	0.5	0.75	1	1	0	0	0.309993064
350	20	2	2153589023566973	2	0.5	0.75	1	1	1	0	0.327279813
350	20	2	2153589023566973	2	0.5	0.75	1	1	1	1	0.104000615
350	20	3	2153589023566973	2	0.5	0.75	0	0	0	0	4.897424478
350	20	3	2153589023566973	2	0.5	0.75	0	0	1	0	0.096098699
350	20	3	2153589023566973	2	0.5	0.75	0	0	1	1	0.038022653
350	20	3	2153589023566973	2	0.5	0.75	0	1	0	0	5.048616094
350	20	3	2153589023566973	2	0.5	0.75	0	1	1	0	0.125607736
350	20	3	2153589023566973	2	0.5	0.75	0	1	1	1	0.115847856
350	20	3	2153589023566973	2	0.5	0.75	1	0	0	0	0.494651341
350	20	3	2153589023566973	2	0.5	0.75	1	0	1	0	0.478421942
350	20	3	2153589023566973	2	0.5	0.75	1	0	1	1	0.030232665
350	20	3	2153589023566973	2	0.5	0.75	1	1	0	0	0.205636249
350	20	3	2153589023566973	2	0.5	0.75	1	1	1	0	0.182068432
350	20	3	2153589023566973	2	0.5	0.75	1	1	1	1	0.105418282
50	20	1	2170709616582693	2	0.5	0.75	0	0	0	0	0.043003336
50	20	1	2170709616582693	2	0.5	0.75	0	0	1	0	0.010399951
50	20	1	2170709616582693	2	0.5	0.75	0	0	1	1	0.001878594
50	20	1	2170709616582693	2	0.5	0.75	0	1	0	0	0.049706043
50	20	1	2170709616582693	2	0.5	0.75	0	1	1	0	0.017107401
50	20	1	2170709616582693	2	0.5	0.75	0	1	1	1	0.011620965
50	20	1	2170709616582693	2	0.5	0.75	1	0	0	0	0.027039187
50	20	1	2170709616582693	2	0.5	0.75	1	0	1	0	0.025157493
50	20	1	2170709616582693	2	0.5	0.75	1	0	1	1	0.003031426
50	20	1	2170709616582693	2	0.5	0.75	1	1	0	0	0.022719333
50	20	1	2170709616582693	2	0.5	0.75	1	1	1	0	0.024749923
50	20	1	2170709616582693	2	0.5	0.75	1	1	1	1	0.012025009
50	20	2	2170709616582693	2	0.5	0.75	0	0	0	0	0.047182583
50	20	2	2170709616582693	2	0.5	0.75	0	0	1	0	0.011293938
50	20	2	2170709616582693	2	0.5	0.75	0	0	1	1	0.00207463
50	20	2	2170709616582693	2	0.5	0.75	0	1	0	0	0.055076853
50	20	2	2170709616582693	2	0.5	0.75	0	1	1	0	0.019295009
50	20	2	2170709616582693	2	0.5	0.75	0	1	1	1	0.011980057
50	20	2	2170709616582693	2	0.5	0.75	1	0	0	0	0.034000274
50	20	2	2170709616582693	2	0.5	0.75	1	0	1	0	0.029791938
50	20	2	2170709616582693	2	0.5	0.75	1	0	1	1	0.003481383
50	20	2	2170709616582693	2	0.5	0.75	1	1	0	0	0.030403333
50	20	2	2170709616582693	2	0.5	0.75	1	1	1	0	0.030459556
50	20	2	2170709616582693	2	0.5	0.75	1	1	1	1	0.015445012
50	20	3	2170709616582693	2	0.5	0.75	0	0	0	0	0.044823758
50	20	3	2170709616582693	2	0.5	0.75	0	0	1	0	0.006884796
50	20	3	2170709616582693	2	0.5	0.75	0	0	1	1	0.001934572
50	20	3	2170709616582693	2	0.5	0.75	0	1	0	0	0.055662064
50	20	3	2170709616582693	2	0.5	0.75	0	1	1	0	0.014170868
50	20	3	2170709616582693	2	0.5	0.75	0	1	1	1	0.011238748
50	20	3	2170709616582693	2	0.5	0.75	1	0	0	0	0.023193235
50	20	3	2170709616582693	2	0.5	0.75	1	0	1	0	0.017680112
50	20	3	2170709616582693	2	0.5	0.75	1	0	1	1	0.002211166
50	20	3	2170709616582693	2	0.5	0.75	1	1	0	0	0.016698454
50	20	3	2170709616582693	2	0.5	0.75	1	1	1	0	0.013478652
50	20	3	2170709616582693	2	0.5	0.75	1	1	1	1	0.011380462
50	20	4	2170709616582693	2	0.5	0.75	0	0	0	0	0.048508394
50	20	4	2170709616582693	2	0.5	0.75	0	0	1	0	0.0100982
50	20	4	2170709616582693	2	0.5	0.75	0	0	1	1	0.002094541
50	20	4	2170709616582693	2	0.5	0.75	0	1	0	0	0.058181618
50	20	4	2170709616582693	2	0.5	0.75	0	1	1	0	0.018897108
50	20	4	2170709616582693	2	0.5	0.75	0	1	1	1	0.012556937
50	20	4	2170709616582693	2	0.5	0.75	1	0	0	0	0.02586287
50	20	4	2170709616582693	2	0.5	0.75	1	0	1	0	0.022755916
50	20	4	2170709616582693	2	0.5	0.75	1	0	1	1	0.002171824
50	20	4	2170709616582693	2	0.5	0.75	1	1	0	0	0.025847113
50	20	4	2170709616582693	2	0.5	0.75	1	1	1	0	0.022931699
50	20	4	2170709616582693	2	0.5	0.75	1	1	1	1	0.012293428
50	20	5	2170709616582693	2	0.5	0.75	0	0	0	0	0.042935926
50	20	5	2170709616582693	2	0.5	0.75	0	0	1	0	0.007385634
50	20	5	2170709616582693	2	0.5	0.75	0	0	1	1	0.001868719
50	20	5	2170709616582693	2	0.5	0.75	0	1	0	0	0.049949659
50	20	5	2170709616582693	2	0.5	0.75	0	1	1	0	0.01338738
50	20	5	2170709616582693	2	0.5	0.75	0	1	1	1	0.011058481
50	20	5	2170709616582693	2	0.5	0.75	1	0	0	0	0.023181335
50	20	5	2170709616582693	2	0.5	0.75	1	0	1	0	0.022061464
50	20	5	2170709616582693	2	0.5	0.75	1	0	1	1	0.00207514
50	20	5	2170709616582693	2	0.5	0.75	1	1	0	0	0.019136272
50	20	5	2170709616582693	2	0.5	0.75	1	1	1	0	0.018425231
50	20	5	2170709616582693	2	0.5	0.75	1	1	1	1	0.011382805
50	20	6	2170709616582693	2	0.5	0.75	0	0	0	0	0.040701659
50	20	6	2170709616582693	2	0.5	0.75	0	0	1	0	0.006747612
50	20	6	2170709616582693	2	0.5	0.75	0	0	1	1	0.001831345
50	20	6	2170709616582693	2	0.5	0.75	0	1	0	0	0.050349112
50	20	6	2170709616582693	2	0.5	0.75	0	1	1	0	0.013885862
50	20	6	2170709616582693	2	0.5	0.75	0	1	1	1	0.011169113
50	20	6	2170709616582693	2	0.5	0.75	1	0	0	0	0.021965659
50	20	6	2170709616582693	2	0.5	0.75	1	0	1	0	0.017764973
50	20	6	2170709616582693	2	0.5	0.75	1	0	1	1	0.002175806
50	20	6	2170709616582693	2	0.5	0.75	1	1	0	0	0.014253054
50	20	6	2170709616582693	2	0.5	0.75	1	1	1	0	0.013009327
50	20	6	2170709616582693	2	0.5	0.75	1	1	1	1	0.010728834
50	20	7	2170709616582693	2	0.5	0.75	0	0	0	0	0.041063933
50	20	7	2170709616582693	2	0.5	0.75	0	0	1	0	0.009870489
50	20	7	2170709616582693	2	0.5	0.75	0	0	1	1	0.001982375
50	20	7	2170709616582693	2	0.5	0.75	0	1	0	0	0.050314822
50	20	7	2170709616582693	2	0.5	0.75	0	1	1	0	0.012095412
50	20	7	2170709616582693	2	0.5	0.75	0	1	1	1	0.010792749
50	20	7	2170709616582693	2	0.5	0.75	1	0	0	0	0.028718985
50	20	7	2170709616582693	2	0.5	0.75	1	0	1	0	0.029674171
50	20	7	2170709616582693	2	0.5	0.75	1	0	1	1	0.002322967
50	20	7	2170709616582693	2	0.5	0.75	1	1	0	0	0.019757281
50	20	7	2170709616582693	2	0.5	0.75	1	1	1	0	0.016479729
50	20	7	2170709616582693	2	0.5	0.75	1	1	1	1	0.013563531
50	20	8	2170709616582693	2	0.5	0.75	0	0	0	0	0.033545715
50	20	8	2170709616582693	2	0.5	0.75	0	0	1	0	0.008835032
50	20	8	2170709616582693	2	0.5	0.75	0	0	1	1	0.001778753
50	20	8	2170709616582693	2	0.5	0.75	0	1	0	0	0.04512635
50	20	8	2170709616582693	2	0.5	0.75	0	1	1	0	0.014376436
50	20	8	2170709616582693	2	0.5	0.75	0	1	1	1	0.010066434
50	20	8	2170709616582693	2	0.5	0.75	1	0	0	0	0.020215285
50	20	8	2170709616582693	2	0.5	0.75	1	0	1	0	0.022259748
50	20	8	2170709616582693	2	0.5	0.75	1	0	1	1	0.001881306
50	20	8	2170709616582693	2	0.5	0.75	1	1	0	0	0.017372485
50	20	8	2170709616582693	2	0.5	0.75	1	1	1	0	0.016636697
50	20	8	2170709616582693	2	0.5	0.75	1	1	1	1	0.010006013
50	20	9	2170709616582693	2	0.5	0.75	0	0	0	0	0.040082548
50	20	9	2170709616582693	2	0.5	0.75	0	0	1	0	0.005695832
50	20	9	2170709616582693	2	0.5	0.75	0	0	1	1	0.001840163
50	20	9	2170709616582693	2	0.5	0.75	0	1	0	0	0.053154273
50	20	9	2170709616582693	2	0.5	0.75	0	1	1	0	0.013694599
50	20	9	2170709616582693	2	0.5	0.75	0	1	1	1	0.014236853
50	20	9	2170709616582693	2	0.5	0.75	1	0	0	0	0.017790777
50	20	9	2170709616582693	2	0.5	0.75	1	0	1	0	0.01600703
50	20	9	2170709616582693	2	0.5	0.75	1	0	1	1	0.001954469
50	20	9	2170709616582693	2	0.5	0.75	1	1	0	0	0.015244467
50	20	9	2170709616582693	2	0.5	0.75	1	1	1	0	0.01485953
50	20	9	2170709616582693	2	0.5	0.75	1	1	1	1	0.011838124
50	20	10	2170709616582693	2	0.5	0.75	0	0	0	0	0.042181244
50	20	10	2170709616582693	2	0.5	0.75	0	0	1	0	0.008869298
50	20	10	2170709616582693	2	0.5	0.75	0	0	1	1	0.001963838
50	20	10	2170709616582693	2	0.5	0.75	0	1	0	0	0.048078769
50	20	10	2170709616582693	2	0.5	0.75	0	1	1	0	0.013013727
50	20	10	2170709616582693	2	0.5	0.75	0	1	1	1	0.010826955
50	20	10	2170709616582693	2	0.5	0.75	1	0	0	0	0.029714324
50	20	10	2170709616582693	2	0.5	0.75	1	0	1	0	0.026261255
50	20	10	2170709616582693	2	0.5	0.75	1	0	1	1	0.002298638
50	20	10	2170709616582693	2	0.5	0.75	1	1	0	0	0.02654613
50	20	10	2170709616582693	2	0.5	0.75	1	1	1	0	0.019359525
50	20	10	2170709616582693	2	0.5	0.75	1	1	1	1	0.010894563
50	20	11	2170709616582693	2	0.5	0.75	0	0	0	0	0.044473115
50	20	11	2170709616582693	2	0.5	0.75	0	0	1	0	0.008969201
50	20	11	2170709616582693	2	0.5	0.75	0	0	1	1	0.00203775
50	20	11	2170709616582693	2	0.5	0.75	0	1	0	0	0.053455939
50	20	11	2170709616582693	2	0.5	0.75	0	1	1	0	0.013819631
50	20	11	2170709616582693	2	0.5	0.75	0	1	1	1	0.014069391
50	20	11	2170709616582693	2	0.5	0.75	1	0	0	0	0.026631975
50	20	11	2170709616582693	2	0.5	0.75	1	0	1	0	0.025056549
50	20	11	2170709616582693	2	0.5	0.75	1	0	1	1	0.002241886
50	20	11	2170709616582693	2	0.5	0.75	1	1	0	0	0.016416216
50	20	11	2170709616582693	2	0.5	0.75	1	1	1	0	0.013363163
50	20	11	2170709616582693	2	0.5	0.75	1	1	1	1	0.010848998
50	20	12	2170709616582693	2	0.5	0.75	0	0	0	0	0.042533374
50	20	12	2170709616582693	2	0.5	0.75	0	0	1	0	0.008782466
50	20	12	2170709616582693	2	0.5	0.75	0	0	1	1	0.002149484
50	20	12	2170709616582693	2	0.5	0.75	0	1	0	0	0.054515547
50	20	12	2170709616582693	2	0.5	0.75	0	1	1	0	0.014652101
50	20	12	2170709616582693	2	0.5	0.75	0	1	1	1	0.012732748
50	20	12	2170709616582693	2	0.5	0.75	1	0	0	0	0.02931
50	20	12	2170709616582693	2	0.5	0.75	1	0	1	0	0.025532839
50	20	12	2170709616582693	2	0.5	0.75	1	0	1	1	0.002373916
50	20	12	2170709616582693	2	0.5	0.75	1	1	0	0	0.017806793
50	20	12	2170709616582693	2	0.5	0.75	1	1	1	0	0.013984605
50	20	12	2170709616582693	2	0.5	0.75	1	1	1	1	0.011123622
50	20	13	2170709616582693	2	0.5	0.75	0	0	0	0	0.043378717
50	20	13	2170709616582693	2	0.5	0.75	0	0	1	0	0.006831291
50	20	13	2170709616582693	2	0.5	0.75	0	0	1	1	0.00267241
50	20	13	2170709616582693	2	0.5	0.75	0	1	0	0	0.047777125
50	20	13	2170709616582693	2	0.5	0.75	0	1	1	0	0.015363826
50	20	13	2170709616582693	2	0.5	0.75	0	1	1	1	0.010933704
50	20	13	2170709616582693	2	0.5	0.75	1	0	0	0	0.029974633
50	20	13	2170709616582693	2	0.5	0.75	1	0	1	0	0.025232234
50	20	13	2170709616582693	2	0.5	0.75	1	0	1	1	0.002141058
50	20	13	2170709616582693	2	0.5	0.75	1	1	0	0	0.021127717
50	20	13	2170709616582693	2	0.5	0.75	1	1	1	0	0.017375308
50	20	13	2170709616582693	2	0.5	0.75	1	1	1	1	0.010953337
50	20	14	2170709616582693	2	0.5	0.75	0	0	0	0	0.042082531
50	20	14	2170709616582693	2	0.5	0.75	0	0	1	0	0.009288059
50	20	14	2170709616582693	2	0.5	0.75	0	0	1	1	0.002667909
50	20	14	2170709616582693	2	0.5	0.75	0	1	0	0	0.047892924
50	20	14	2170709616582693	2	0.5	0.75	0	1	1	0	0.016293319
50	20	14	2170709616582693	2	0.5	0.75	0	1	1	1	0.011760112
50	20	14	2170709616582693	2	0.5	0.75	1	0	0	0	0.031822801
50	20	14	2170709616582693	2	0.5	0.75	1	0	1	0	0.028314565
50	20	14	2170709616582693	2	0.5	0.75	1	0	1	1	0.003063065
50	20	14	2170709616582693	2	0.5	0.75	1	1	0	0	0.020884365
50	20	14	2170709616582693	2	0.5	0.75	1	1	1	0	0.021800654
50	20	14	2170709616582693	2	0.5	0.75	1	1	1	1	0.011461127
50	20	15	2170709616582693	2	0.5	0.75	0	0	0	0	0.039514942
50	20	15	2170709616582693	2	0.5	0.75	0	0	1	0	0.018115182
50	20	15	2170709616582693	2	0.5	0.75	0	0	1	1	0.002152998
50	20	15	2170709616582693	2	0.5	0.75	0	1	0	0	0.046348505
50	20	15	2170709616582693	2	0.5	0.75	0	1	1	0	0.021261836
50	20	15	2170709616582693	2	0.5	0.75	0	1	1	1	0.011953549
50	20	15	2170709616582693	2	0.5	0.75	1	0	0	0	0.037539065
50	20	15	2170709616582693	2	0.5	0.75	1	0	1	0	0.040125412
50	20	15	2170709616582693	2	0.5	0.75	1	0	1	1	0.003952379
50	20	15	2170709616582693	2	0.5	0.75	1	1	0	0	0.032222131
50	20	15	2170709616582693	2	0.5	0.75	1	1	1	0	0.036935471
50	20	15	2170709616582693	2	0.5	0.75	1	1	1	1	0.015003158
100	20	1	2170714679855210	2	0.5	0.75	0	0	0	0	0.212789398
100	20	1	2170714679855210	2	0.5	0.75	0	0	1	0	0.019929327
100	20	1	2170714679855210	2	0.5	0.75	0	0	1	1	0.005096901
100	20	1	2170714679855210	2	0.5	0.75	0	1	0	0	0.250089932
100	20	1	2170714679855210	2	0.5	0.75	0	1	1	0	0.031365125
100	20	1	2170714679855210	2	0.5	0.75	0	1	1	1	0.024208635
100	20	1	2170714679855210	2	0.5	0.75	1	0	0	0	0.080738566
100	20	1	2170714679855210	2	0.5	0.75	1	0	1	0	0.068434138
100	20	1	2170714679855210	2	0.5	0.75	1	0	1	1	0.005410719
100	20	1	2170714679855210	2	0.5	0.75	1	1	0	0	0.056746659
100	20	1	2170714679855210	2	0.5	0.75	1	1	1	0	0.044502702
100	20	1	2170714679855210	2	0.5	0.75	1	1	1	1	0.023261342
100	20	2	2170714679855210	2	0.5	0.75	0	0	0	0	0.230929668
100	20	2	2170714679855210	2	0.5	0.75	0	0	1	0	0.024013873
100	20	2	2170714679855210	2	0.5	0.75	0	0	1	1	0.006543702
100	20	2	2170714679855210	2	0.5	0.75	0	1	0	0	0.248881582
100	20	2	2170714679855210	2	0.5	0.75	0	1	1	0	0.030869102
100	20	2	2170714679855210	2	0.5	0.75	0	1	1	1	0.024782791
100	20	2	2170714679855210	2	0.5	0.75	1	0	0	0	0.071633897
100	20	2	2170714679855210	2	0.5	0.75	1	0	1	0	0.083546284
100	20	2	2170714679855210	2	0.5	0.75	1	0	1	1	0.006136589
100	20	2	2170714679855210	2	0.5	0.75	1	1	0	0	0.043305331
100	20	2	2170714679855210	2	0.5	0.75	1	1	1	0	0.042195333
100	20	2	2170714679855210	2	0.5	0.75	1	1	1	1	0.023404401
100	20	3	2170714679855210	2	0.5	0.75	0	0	0	0	0.215851018
100	20	3	2170714679855210	2	0.5	0.75	0	0	1	0	0.02892338
100	20	3	2170714679855210	2	0.5	0.75	0	0	1	1	0.004750699
100	20	3	2170714679855210	2	0.5	0.75	0	1	0	0	0.226685505
100	20	3	2170714679855210	2	0.5	0.75	0	1	1	0	0.033473825
100	20	3	2170714679855210	2	0.5	0.75	0	1	1	1	0.027907154
100	20	3	2170714679855210	2	0.5	0.75	1	0	0	0	0.101116162
100	20	3	2170714679855210	2	0.5	0.75	1	0	1	0	0.092280577
100	20	3	2170714679855210	2	0.5	0.75	1	0	1	1	0.00675657
100	20	3	2170714679855210	2	0.5	0.75	1	1	0	0	0.061291158
100	20	3	2170714679855210	2	0.5	0.75	1	1	1	0	0.053561533
100	20	3	2170714679855210	2	0.5	0.75	1	1	1	1	0.027257325
100	20	4	2170714679855210	2	0.5	0.75	0	0	0	0	0.238039821
100	20	4	2170714679855210	2	0.5	0.75	0	0	1	0	0.026116554
100	20	4	2170714679855210	2	0.5	0.75	0	0	1	1	0.005326428
100	20	4	2170714679855210	2	0.5	0.75	0	1	0	0	0.253428764
100	20	4	2170714679855210	2	0.5	0.75	0	1	1	0	0.031501167
100	20	4	2170714679855210	2	0.5	0.75	0	1	1	1	0.024964443
100	20	4	2170714679855210	2	0.5	0.75	1	0	0	0	0.094368374
100	20	4	2170714679855210	2	0.5	0.75	1	0	1	0	0.094502486
100	20	4	2170714679855210	2	0.5	0.75	1	0	1	1	0.006949658
100	20	4	2170714679855210	2	0.5	0.75	1	1	0	0	0.049288788
100	20	4	2170714679855210	2	0.5	0.75	1	1	1	0	0.046438979
100	20	4	2170714679855210	2	0.5	0.75	1	1	1	1	0.023658696
100	20	5	2170714679855210	2	0.5	0.75	0	0	0	0	0.272762788
100	20	5	2170714679855210	2	0.5	0.75	0	0	1	0	0.035849379
100	20	5	2170714679855210	2	0.5	0.75	0	0	1	1	0.006323675
100	20	5	2170714679855210	2	0.5	0.75	0	1	0	0	0.282331406
100	20	5	2170714679855210	2	0.5	0.75	0	1	1	0	0.03533473
100	20	5	2170714679855210	2	0.5	0.75	0	1	1	1	0.025735694
100	20	5	2170714679855210	2	0.5	0.75	1	0	0	0	0.123290965
100	20	5	2170714679855210	2	0.5	0.75	1	0	1	0	0.116874399
100	20	5	2170714679855210	2	0.5	0.75	1	0	1	1	0.008890919
100	20	5	2170714679855210	2	0.5	0.75	1	1	0	0	0.071147969
100	20	5	2170714679855210	2	0.5	0.75	1	1	1	0	0.064582606
100	20	5	2170714679855210	2	0.5	0.75	1	1	1	1	0.026757784
100	20	6	2170714679855210	2	0.5	0.75	0	0	0	0	0.240048893
100	20	6	2170714679855210	2	0.5	0.75	0	0	1	0	0.02834202
100	20	6	2170714679855210	2	0.5	0.75	0	0	1	1	0.005307297
100	20	6	2170714679855210	2	0.5	0.75	0	1	0	0	0.253192029
100	20	6	2170714679855210	2	0.5	0.75	0	1	1	0	0.034496834
100	20	6	2170714679855210	2	0.5	0.75	0	1	1	1	0.028975097
100	20	6	2170714679855210	2	0.5	0.75	1	0	0	0	0.111148072
100	20	6	2170714679855210	2	0.5	0.75	1	0	1	0	0.094288516
100	20	6	2170714679855210	2	0.5	0.75	1	0	1	1	0.007227599
100	20	6	2170714679855210	2	0.5	0.75	1	1	0	0	0.065990551
100	20	6	2170714679855210	2	0.5	0.75	1	1	1	0	0.05617614
100	20	6	2170714679855210	2	0.5	0.75	1	1	1	1	0.024112072
100	20	7	2170714679855210	2	0.5	0.75	0	0	0	0	0.268993958
100	20	7	2170714679855210	2	0.5	0.75	0	0	1	0	0.028187278
100	20	7	2170714679855210	2	0.5	0.75	0	0	1	1	0.007461238
100	20	7	2170714679855210	2	0.5	0.75	0	1	0	0	0.28044984
100	20	7	2170714679855210	2	0.5	0.75	0	1	1	0	0.032099048
100	20	7	2170714679855210	2	0.5	0.75	0	1	1	1	0.025837931
100	20	7	2170714679855210	2	0.5	0.75	1	0	0	0	0.114607917
100	20	7	2170714679855210	2	0.5	0.75	1	0	1	0	0.095905758
100	20	7	2170714679855210	2	0.5	0.75	1	0	1	1	0.007571663
100	20	7	2170714679855210	2	0.5	0.75	1	1	0	0	0.057447579
100	20	7	2170714679855210	2	0.5	0.75	1	1	1	0	0.046668411
100	20	7	2170714679855210	2	0.5	0.75	1	1	1	1	0.024599669
100	20	8	2170714679855210	2	0.5	0.75	0	0	0	0	0.258165393
100	20	8	2170714679855210	2	0.5	0.75	0	0	1	0	0.025188517
100	20	8	2170714679855210	2	0.5	0.75	0	0	1	1	0.006160793
100	20	8	2170714679855210	2	0.5	0.75	0	1	0	0	0.280835884
100	20	8	2170714679855210	2	0.5	0.75	0	1	1	0	0.031215532
100	20	8	2170714679855210	2	0.5	0.75	0	1	1	1	0.029770591
100	20	8	2170714679855210	2	0.5	0.75	1	0	0	0	0.094006851
100	20	8	2170714679855210	2	0.5	0.75	1	0	1	0	0.085331285
100	20	8	2170714679855210	2	0.5	0.75	1	0	1	1	0.00740257
100	20	8	2170714679855210	2	0.5	0.75	1	1	0	0	0.047209813
100	20	8	2170714679855210	2	0.5	0.75	1	1	1	0	0.044236538
100	20	8	2170714679855210	2	0.5	0.75	1	1	1	1	0.028128006
100	20	9	2170714679855210	2	0.5	0.75	0	0	0	0	0.259628289
100	20	9	2170714679855210	2	0.5	0.75	0	0	1	0	0.023446892
100	20	9	2170714679855210	2	0.5	0.75	0	0	1	1	0.005407375
100	20	9	2170714679855210	2	0.5	0.75	0	1	0	0	0.278241918
100	20	9	2170714679855210	2	0.5	0.75	0	1	1	0	0.033442243
100	20	9	2170714679855210	2	0.5	0.75	0	1	1	1	0.026596432
100	20	9	2170714679855210	2	0.5	0.75	1	0	0	0	0.091725951
100	20	9	2170714679855210	2	0.5	0.75	1	0	1	0	0.08531653
100	20	9	2170714679855210	2	0.5	0.75	1	0	1	1	0.007085921
100	20	9	2170714679855210	2	0.5	0.75	1	1	0	0	0.054863098
100	20	9	2170714679855210	2	0.5	0.75	1	1	1	0	0.047982397
100	20	9	2170714679855210	2	0.5	0.75	1	1	1	1	0.029547413
100	20	10	2170714679855210	2	0.5	0.75	0	0	0	0	0.255624258
100	20	10	2170714679855210	2	0.5	0.75	0	0	1	0	0.015334441
100	20	10	2170714679855210	2	0.5	0.75	0	0	1	1	0.005200105
100	20	10	2170714679855210	2	0.5	0.75	0	1	0	0	0.275302375
100	20	10	2170714679855210	2	0.5	0.75	0	1	1	0	0.030938001
100	20	10	2170714679855210	2	0.5	0.75	0	1	1	1	0.025553325
100	20	10	2170714679855210	2	0.5	0.75	1	0	0	0	0.052286533
100	20	10	2170714679855210	2	0.5	0.75	1	0	1	0	0.046469133
100	20	10	2170714679855210	2	0.5	0.75	1	0	1	1	0.004148581
100	20	10	2170714679855210	2	0.5	0.75	1	1	0	0	0.038682819
100	20	10	2170714679855210	2	0.5	0.75	1	1	1	0	0.031865886
100	20	10	2170714679855210	2	0.5	0.75	1	1	1	1	0.023625803
100	20	11	2170714679855210	2	0.5	0.75	0	0	0	0	0.250157088
100	20	11	2170714679855210	2	0.5	0.75	0	0	1	0	0.028088368
100	20	11	2170714679855210	2	0.5	0.75	0	0	1	1	0.005488767
100	20	11	2170714679855210	2	0.5	0.75	0	1	0	0	0.260979493
100	20	11	2170714679855210	2	0.5	0.75	0	1	1	0	0.03618016
100	20	11	2170714679855210	2	0.5	0.75	0	1	1	1	0.023421567
100	20	11	2170714679855210	2	0.5	0.75	1	0	0	0	0.109667591
100	20	11	2170714679855210	2	0.5	0.75	1	0	1	0	0.093593941
100	20	11	2170714679855210	2	0.5	0.75	1	0	1	1	0.007333615
100	20	11	2170714679855210	2	0.5	0.75	1	1	0	0	0.067499643
100	20	11	2170714679855210	2	0.5	0.75	1	1	1	0	0.065841657
100	20	11	2170714679855210	2	0.5	0.75	1	1	1	1	0.027702314
100	20	12	2170714679855210	2	0.5	0.75	0	0	0	0	0.235247324
100	20	12	2170714679855210	2	0.5	0.75	0	0	1	0	0.023745213
100	20	12	2170714679855210	2	0.5	0.75	0	0	1	1	0.007188801
100	20	12	2170714679855210	2	0.5	0.75	0	1	0	0	0.228776072
100	20	12	2170714679855210	2	0.5	0.75	0	1	1	0	0.036613833
100	20	12	2170714679855210	2	0.5	0.75	0	1	1	1	0.023683467
100	20	12	2170714679855210	2	0.5	0.75	1	0	0	0	0.083709107
100	20	12	2170714679855210	2	0.5	0.75	1	0	1	0	0.085809967
100	20	12	2170714679855210	2	0.5	0.75	1	0	1	1	0.005092495
100	20	12	2170714679855210	2	0.5	0.75	1	1	0	0	0.068376218
100	20	12	2170714679855210	2	0.5	0.75	1	1	1	0	0.064196899
100	20	12	2170714679855210	2	0.5	0.75	1	1	1	1	0.028605218
100	20	13	2170714679855210	2	0.5	0.75	0	0	0	0	0.253543524
100	20	13	2170714679855210	2	0.5	0.75	0	0	1	0	0.028504631
100	20	13	2170714679855210	2	0.5	0.75	0	0	1	1	0.006267198
100	20	13	2170714679855210	2	0.5	0.75	0	1	0	0	0.271577319
100	20	13	2170714679855210	2	0.5	0.75	0	1	1	0	0.030622434
100	20	13	2170714679855210	2	0.5	0.75	0	1	1	1	0.023857575
100	20	13	2170714679855210	2	0.5	0.75	1	0	0	0	0.112801555
100	20	13	2170714679855210	2	0.5	0.75	1	0	1	0	0.10510386
100	20	13	2170714679855210	2	0.5	0.75	1	0	1	1	0.007297541
100	20	13	2170714679855210	2	0.5	0.75	1	1	0	0	0.056353953
100	20	13	2170714679855210	2	0.5	0.75	1	1	1	0	0.051065787
100	20	13	2170714679855210	2	0.5	0.75	1	1	1	1	0.02569186
100	20	14	2170714679855210	2	0.5	0.75	0	0	0	0	0.249867543
100	20	14	2170714679855210	2	0.5	0.75	0	0	1	0	0.020536527
100	20	14	2170714679855210	2	0.5	0.75	0	0	1	1	0.005433647
100	20	14	2170714679855210	2	0.5	0.75	0	1	0	0	0.265252033
100	20	14	2170714679855210	2	0.5	0.75	0	1	1	0	0.031381809
100	20	14	2170714679855210	2	0.5	0.75	0	1	1	1	0.024845369
100	20	14	2170714679855210	2	0.5	0.75	1	0	0	0	0.084685752
100	20	14	2170714679855210	2	0.5	0.75	1	0	1	0	0.071180894
100	20	14	2170714679855210	2	0.5	0.75	1	0	1	1	0.005335864
100	20	14	2170714679855210	2	0.5	0.75	1	1	0	0	0.055219392
100	20	14	2170714679855210	2	0.5	0.75	1	1	1	0	0.045556056
100	20	14	2170714679855210	2	0.5	0.75	1	1	1	1	0.027840218
100	20	15	2170714679855210	2	0.5	0.75	0	0	0	0	0.220411845
100	20	15	2170714679855210	2	0.5	0.75	0	0	1	0	0.026304011
100	20	15	2170714679855210	2	0.5	0.75	0	0	1	1	0.006608886
100	20	15	2170714679855210	2	0.5	0.75	0	1	0	0	0.225138631
100	20	15	2170714679855210	2	0.5	0.75	0	1	1	0	0.034486514
100	20	15	2170714679855210	2	0.5	0.75	0	1	1	1	0.023587587
100	20	15	2170714679855210	2	0.5	0.75	1	0	0	0	0.106994653
100	20	15	2170714679855210	2	0.5	0.75	1	0	1	0	0.100233112
100	20	15	2170714679855210	2	0.5	0.75	1	0	1	1	0.006915343
100	20	15	2170714679855210	2	0.5	0.75	1	1	0	0	0.06940366
100	20	15	2170714679855210	2	0.5	0.75	1	1	1	0	0.063424985
100	20	15	2170714679855210	2	0.5	0.75	1	1	1	1	0.023237882
150	20	1	2170731235751085	2	0.5	0.75	0	0	0	0	0.558940956
150	20	1	2170731235751085	2	0.5	0.75	0	0	1	0	0.034012663
150	20	1	2170731235751085	2	0.5	0.75	0	0	1	1	0.010956929
150	20	1	2170731235751085	2	0.5	0.75	0	1	0	0	0.632728008
150	20	1	2170731235751085	2	0.5	0.75	0	1	1	0	0.040208155
150	20	1	2170731235751085	2	0.5	0.75	0	1	1	1	0.041260771
150	20	1	2170731235751085	2	0.5	0.75	1	0	0	0	0.173867884
150	20	1	2170731235751085	2	0.5	0.75	1	0	1	0	0.147856697
150	20	1	2170731235751085	2	0.5	0.75	1	0	1	1	0.010609439
150	20	1	2170731235751085	2	0.5	0.75	1	1	0	0	0.080954267
150	20	1	2170731235751085	2	0.5	0.75	1	1	1	0	0.072405516
150	20	1	2170731235751085	2	0.5	0.75	1	1	1	1	0.039228644
150	20	2	2170731235751085	2	0.5	0.75	0	0	0	0	0.635695038
150	20	2	2170731235751085	2	0.5	0.75	0	0	1	0	0.030435268
150	20	2	2170731235751085	2	0.5	0.75	0	0	1	1	0.00903745
150	20	2	2170731235751085	2	0.5	0.75	0	1	0	0	0.667430415
150	20	2	2170731235751085	2	0.5	0.75	0	1	1	0	0.039598014
150	20	2	2170731235751085	2	0.5	0.75	0	1	1	1	0.04306309
150	20	2	2170731235751085	2	0.5	0.75	1	0	0	0	0.142385947
150	20	2	2170731235751085	2	0.5	0.75	1	0	1	0	0.111147481
150	20	2	2170731235751085	2	0.5	0.75	1	0	1	1	0.010328692
150	20	2	2170731235751085	2	0.5	0.75	1	1	0	0	0.062869136
150	20	2	2170731235751085	2	0.5	0.75	1	1	1	0	0.057893096
150	20	2	2170731235751085	2	0.5	0.75	1	1	1	1	0.041372816
150	20	3	2170731235751085	2	0.5	0.75	0	0	0	0	0.594077151
150	20	3	2170731235751085	2	0.5	0.75	0	0	1	0	0.033996399
150	20	3	2170731235751085	2	0.5	0.75	0	0	1	1	0.00847065
150	20	3	2170731235751085	2	0.5	0.75	0	1	0	0	0.620577368
150	20	3	2170731235751085	2	0.5	0.75	0	1	1	0	0.047796269
150	20	3	2170731235751085	2	0.5	0.75	0	1	1	1	0.036741815
150	20	3	2170731235751085	2	0.5	0.75	1	0	0	0	0.138897727
150	20	3	2170731235751085	2	0.5	0.75	1	0	1	0	0.127476176
150	20	3	2170731235751085	2	0.5	0.75	1	0	1	1	0.01012873
150	20	3	2170731235751085	2	0.5	0.75	1	1	0	0	0.090211698
150	20	3	2170731235751085	2	0.5	0.75	1	1	1	0	0.081831405
150	20	3	2170731235751085	2	0.5	0.75	1	1	1	1	0.041118869
150	20	4	2170731235751085	2	0.5	0.75	0	0	0	0	0.616415191
150	20	4	2170731235751085	2	0.5	0.75	0	0	1	0	0.036916353
150	20	4	2170731235751085	2	0.5	0.75	0	0	1	1	0.010247874
150	20	4	2170731235751085	2	0.5	0.75	0	1	0	0	0.640294506
150	20	4	2170731235751085	2	0.5	0.75	0	1	1	0	0.042174924
150	20	4	2170731235751085	2	0.5	0.75	0	1	1	1	0.047380596
150	20	4	2170731235751085	2	0.5	0.75	1	0	0	0	0.172707583
150	20	4	2170731235751085	2	0.5	0.75	1	0	1	0	0.138786103
150	20	4	2170731235751085	2	0.5	0.75	1	0	1	1	0.008634076
150	20	4	2170731235751085	2	0.5	0.75	1	1	0	0	0.111929322
150	20	4	2170731235751085	2	0.5	0.75	1	1	1	0	0.080651317
150	20	4	2170731235751085	2	0.5	0.75	1	1	1	1	0.039650988
150	20	5	2170731235751085	2	0.5	0.75	0	0	0	0	0.59820178
150	20	5	2170731235751085	2	0.5	0.75	0	0	1	0	0.038124449
150	20	5	2170731235751085	2	0.5	0.75	0	0	1	1	0.0092371
150	20	5	2170731235751085	2	0.5	0.75	0	1	0	0	0.613784106
150	20	5	2170731235751085	2	0.5	0.75	0	1	1	0	0.041203654
150	20	5	2170731235751085	2	0.5	0.75	0	1	1	1	0.043341641
150	20	5	2170731235751085	2	0.5	0.75	1	0	0	0	0.166313135
150	20	5	2170731235751085	2	0.5	0.75	1	0	1	0	0.158097505
150	20	5	2170731235751085	2	0.5	0.75	1	0	1	1	0.008977959
150	20	5	2170731235751085	2	0.5	0.75	1	1	0	0	0.088835994
150	20	5	2170731235751085	2	0.5	0.75	1	1	1	0	0.078581784
150	20	5	2170731235751085	2	0.5	0.75	1	1	1	1	0.041067834
150	20	6	2170731235751085	2	0.5	0.75	0	0	0	0	0.644786375
150	20	6	2170731235751085	2	0.5	0.75	0	0	1	0	0.043193582
150	20	6	2170731235751085	2	0.5	0.75	0	0	1	1	0.009478186
150	20	6	2170731235751085	2	0.5	0.75	0	1	0	0	0.635502913
150	20	6	2170731235751085	2	0.5	0.75	0	1	1	0	0.051190406
150	20	6	2170731235751085	2	0.5	0.75	0	1	1	1	0.041313074
150	20	6	2170731235751085	2	0.5	0.75	1	0	0	0	0.214761134
150	20	6	2170731235751085	2	0.5	0.75	1	0	1	0	0.166216893
150	20	6	2170731235751085	2	0.5	0.75	1	0	1	1	0.011336317
150	20	6	2170731235751085	2	0.5	0.75	1	1	0	0	0.098754646
150	20	6	2170731235751085	2	0.5	0.75	1	1	1	0	0.092748469
150	20	6	2170731235751085	2	0.5	0.75	1	1	1	1	0.036659986
150	20	7	2170731235751085	2	0.5	0.75	0	0	0	0	0.549676459
150	20	7	2170731235751085	2	0.5	0.75	0	0	1	0	0.037689984
150	20	7	2170731235751085	2	0.5	0.75	0	0	1	1	0.008287837
150	20	7	2170731235751085	2	0.5	0.75	0	1	0	0	0.559056409
150	20	7	2170731235751085	2	0.5	0.75	0	1	1	0	0.041612349
150	20	7	2170731235751085	2	0.5	0.75	0	1	1	1	0.034778551
150	20	7	2170731235751085	2	0.5	0.75	1	0	0	0	0.157909917
150	20	7	2170731235751085	2	0.5	0.75	1	0	1	0	0.133885876
150	20	7	2170731235751085	2	0.5	0.75	1	0	1	1	0.009901378
150	20	7	2170731235751085	2	0.5	0.75	1	1	0	0	0.062035704
150	20	7	2170731235751085	2	0.5	0.75	1	1	1	0	0.056891338
150	20	7	2170731235751085	2	0.5	0.75	1	1	1	1	0.031974153
150	20	8	2170731235751085	2	0.5	0.75	0	0	0	0	0.616826428
150	20	8	2170731235751085	2	0.5	0.75	0	0	1	0	0.028567146
150	20	8	2170731235751085	2	0.5	0.75	0	0	1	1	0.008280917
150	20	8	2170731235751085	2	0.5	0.75	0	1	0	0	0.589488518
150	20	8	2170731235751085	2	0.5	0.75	0	1	1	0	0.041569999
150	20	8	2170731235751085	2	0.5	0.75	0	1	1	1	0.042390273
150	20	8	2170731235751085	2	0.5	0.75	1	0	0	0	0.156520945
150	20	8	2170731235751085	2	0.5	0.75	1	0	1	0	0.131492406
150	20	8	2170731235751085	2	0.5	0.75	1	0	1	1	0.010033198
150	20	8	2170731235751085	2	0.5	0.75	1	1	0	0	0.092961316
150	20	8	2170731235751085	2	0.5	0.75	1	1	1	0	0.069780399
150	20	8	2170731235751085	2	0.5	0.75	1	1	1	1	0.040108267
150	20	9	2170731235751085	2	0.5	0.75	0	0	0	0	0.586753415
150	20	9	2170731235751085	2	0.5	0.75	0	0	1	0	0.056344148
150	20	9	2170731235751085	2	0.5	0.75	0	0	1	1	0.01137315
150	20	9	2170731235751085	2	0.5	0.75	0	1	0	0	0.57413584
150	20	9	2170731235751085	2	0.5	0.75	0	1	1	0	0.059010814
150	20	9	2170731235751085	2	0.5	0.75	0	1	1	1	0.041495168
150	20	9	2170731235751085	2	0.5	0.75	1	0	0	0	0.247250305
150	20	9	2170731235751085	2	0.5	0.75	1	0	1	0	0.209967638
150	20	9	2170731235751085	2	0.5	0.75	1	0	1	1	0.009187148
150	20	9	2170731235751085	2	0.5	0.75	1	1	0	0	0.142130309
150	20	9	2170731235751085	2	0.5	0.75	1	1	1	0	0.121104089
150	20	9	2170731235751085	2	0.5	0.75	1	1	1	1	0.034683293
150	20	10	2170731235751085	2	0.5	0.75	0	0	0	0	0.593882194
150	20	10	2170731235751085	2	0.5	0.75	0	0	1	0	0.03691963
150	20	10	2170731235751085	2	0.5	0.75	0	0	1	1	0.00915571
150	20	10	2170731235751085	2	0.5	0.75	0	1	0	0	0.633634122
150	20	10	2170731235751085	2	0.5	0.75	0	1	1	0	0.050391976
150	20	10	2170731235751085	2	0.5	0.75	0	1	1	1	0.037567118
150	20	10	2170731235751085	2	0.5	0.75	1	0	0	0	0.169435129
150	20	10	2170731235751085	2	0.5	0.75	1	0	1	0	0.135695789
150	20	10	2170731235751085	2	0.5	0.75	1	0	1	1	0.008445892
150	20	10	2170731235751085	2	0.5	0.75	1	1	0	0	0.099494882
150	20	10	2170731235751085	2	0.5	0.75	1	1	1	0	0.080045499
150	20	10	2170731235751085	2	0.5	0.75	1	1	1	1	0.041909416
150	20	11	2170731235751085	2	0.5	0.75	0	0	0	0	0.638837551
150	20	11	2170731235751085	2	0.5	0.75	0	0	1	0	0.054258295
150	20	11	2170731235751085	2	0.5	0.75	0	0	1	1	0.010120829
150	20	11	2170731235751085	2	0.5	0.75	0	1	0	0	0.670289645
150	20	11	2170731235751085	2	0.5	0.75	0	1	1	0	0.055876281
150	20	11	2170731235751085	2	0.5	0.75	0	1	1	1	0.038280534
150	20	11	2170731235751085	2	0.5	0.75	1	0	0	0	0.169852032
150	20	11	2170731235751085	2	0.5	0.75	1	0	1	0	0.17812265
150	20	11	2170731235751085	2	0.5	0.75	1	0	1	1	0.008381203
150	20	11	2170731235751085	2	0.5	0.75	1	1	0	0	0.11579491
150	20	11	2170731235751085	2	0.5	0.75	1	1	1	0	0.105094213
150	20	11	2170731235751085	2	0.5	0.75	1	1	1	1	0.042497251
150	20	12	2170731235751085	2	0.5	0.75	0	0	0	0	0.613499457
150	20	12	2170731235751085	2	0.5	0.75	0	0	1	0	0.056791251
150	20	12	2170731235751085	2	0.5	0.75	0	0	1	1	0.012369326
150	20	12	2170731235751085	2	0.5	0.75	0	1	0	0	0.663761332
150	20	12	2170731235751085	2	0.5	0.75	0	1	1	0	0.061812296
150	20	12	2170731235751085	2	0.5	0.75	0	1	1	1	0.040436966
150	20	12	2170731235751085	2	0.5	0.75	1	0	0	0	0.213031707
150	20	12	2170731235751085	2	0.5	0.75	1	0	1	0	0.199906928
150	20	12	2170731235751085	2	0.5	0.75	1	0	1	1	0.012731973
150	20	12	2170731235751085	2	0.5	0.75	1	1	0	0	0.141458459
150	20	12	2170731235751085	2	0.5	0.75	1	1	1	0	0.130701788
150	20	12	2170731235751085	2	0.5	0.75	1	1	1	1	0.041974958
150	20	13	2170731235751085	2	0.5	0.75	0	0	0	0	0.567982087
150	20	13	2170731235751085	2	0.5	0.75	0	0	1	0	0.0619175
150	20	13	2170731235751085	2	0.5	0.75	0	0	1	1	0.011070521
150	20	13	2170731235751085	2	0.5	0.75	0	1	0	0	0.602961406
150	20	13	2170731235751085	2	0.5	0.75	0	1	1	0	0.06665698
150	20	13	2170731235751085	2	0.5	0.75	0	1	1	1	0.038741332
150	20	13	2170731235751085	2	0.5	0.75	1	0	0	0	0.221306081
150	20	13	2170731235751085	2	0.5	0.75	1	0	1	0	0.225045919
150	20	13	2170731235751085	2	0.5	0.75	1	0	1	1	0.011192287
150	20	13	2170731235751085	2	0.5	0.75	1	1	0	0	0.197581371
150	20	13	2170731235751085	2	0.5	0.75	1	1	1	0	0.165336846
150	20	13	2170731235751085	2	0.5	0.75	1	1	1	1	0.042533184
150	20	14	2170731235751085	2	0.5	0.75	0	0	0	0	0.556400008
150	20	14	2170731235751085	2	0.5	0.75	0	0	1	0	0.024203944
150	20	14	2170731235751085	2	0.5	0.75	0	0	1	1	0.007945404
150	20	14	2170731235751085	2	0.5	0.75	0	1	0	0	0.60578213
150	20	14	2170731235751085	2	0.5	0.75	0	1	1	0	0.046692372
150	20	14	2170731235751085	2	0.5	0.75	0	1	1	1	0.042529572
150	20	14	2170731235751085	2	0.5	0.75	1	0	0	0	0.132355515
150	20	14	2170731235751085	2	0.5	0.75	1	0	1	0	0.091892186
150	20	14	2170731235751085	2	0.5	0.75	1	0	1	1	0.010129116
150	20	14	2170731235751085	2	0.5	0.75	1	1	0	0	0.090581025
150	20	14	2170731235751085	2	0.5	0.75	1	1	1	0	0.076029805
150	20	14	2170731235751085	2	0.5	0.75	1	1	1	1	0.041203847
150	20	15	2170731235751085	2	0.5	0.75	0	0	0	0	0.636998907
150	20	15	2170731235751085	2	0.5	0.75	0	0	1	0	0.038165748
150	20	15	2170731235751085	2	0.5	0.75	0	0	1	1	0.011890444
150	20	15	2170731235751085	2	0.5	0.75	0	1	0	0	0.65340976
150	20	15	2170731235751085	2	0.5	0.75	0	1	1	0	0.042382051
150	20	15	2170731235751085	2	0.5	0.75	0	1	1	1	0.042265297
150	20	15	2170731235751085	2	0.5	0.75	1	0	0	0	0.172430823
150	20	15	2170731235751085	2	0.5	0.75	1	0	1	0	0.152822746
150	20	15	2170731235751085	2	0.5	0.75	1	0	1	1	0.010653754
150	20	15	2170731235751085	2	0.5	0.75	1	1	0	0	0.049185117
150	20	15	2170731235751085	2	0.5	0.75	1	1	1	0	0.039389247
150	20	15	2170731235751085	2	0.5	0.75	1	1	1	1	0.039363515
200	20	1	2170763734161655	2	0.5	0.75	0	0	0	0	1.282657907
200	20	1	2170763734161655	2	0.5	0.75	0	0	1	0	0.079172571
200	20	1	2170763734161655	2	0.5	0.75	0	0	1	1	0.019564853
200	20	1	2170763734161655	2	0.5	0.75	0	1	0	0	1.364009314
200	20	1	2170763734161655	2	0.5	0.75	0	1	1	0	0.080559734
200	20	1	2170763734161655	2	0.5	0.75	0	1	1	1	0.05708068
200	20	1	2170763734161655	2	0.5	0.75	1	0	0	0	0.350874478
200	20	1	2170763734161655	2	0.5	0.75	1	0	1	0	0.331591292
200	20	1	2170763734161655	2	0.5	0.75	1	0	1	1	0.01813185
200	20	1	2170763734161655	2	0.5	0.75	1	1	0	0	0.242628571
200	20	1	2170763734161655	2	0.5	0.75	1	1	1	0	0.185169033
200	20	1	2170763734161655	2	0.5	0.75	1	1	1	1	0.054285043
200	20	2	2170763734161655	2	0.5	0.75	0	0	0	0	1.173442016
200	20	2	2170763734161655	2	0.5	0.75	0	0	1	0	0.109559755
200	20	2	2170763734161655	2	0.5	0.75	0	0	1	1	0.013894127
200	20	2	2170763734161655	2	0.5	0.75	0	1	0	0	1.217734147
200	20	2	2170763734161655	2	0.5	0.75	0	1	1	0	0.13303303
200	20	2	2170763734161655	2	0.5	0.75	0	1	1	1	0.062227852
200	20	2	2170763734161655	2	0.5	0.75	1	0	0	0	0.394814315
200	20	2	2170763734161655	2	0.5	0.75	1	0	1	0	0.422771966
200	20	2	2170763734161655	2	0.5	0.75	1	0	1	1	0.016805074
200	20	2	2170763734161655	2	0.5	0.75	1	1	0	0	0.325892828
200	20	2	2170763734161655	2	0.5	0.75	1	1	1	0	0.344709242
200	20	2	2170763734161655	2	0.5	0.75	1	1	1	1	0.063136091
200	20	3	2170763734161655	2	0.5	0.75	0	0	0	0	1.477733846
200	20	3	2170763734161655	2	0.5	0.75	0	0	1	0	0.055614392
200	20	3	2170763734161655	2	0.5	0.75	0	0	1	1	0.017669798
200	20	3	2170763734161655	2	0.5	0.75	0	1	0	0	1.549707705
200	20	3	2170763734161655	2	0.5	0.75	0	1	1	0	0.07472102
200	20	3	2170763734161655	2	0.5	0.75	0	1	1	1	0.066819504
200	20	3	2170763734161655	2	0.5	0.75	1	0	0	0	0.322168255
200	20	3	2170763734161655	2	0.5	0.75	1	0	1	0	0.221540203
200	20	3	2170763734161655	2	0.5	0.75	1	0	1	1	0.017782149
200	20	3	2170763734161655	2	0.5	0.75	1	1	0	0	0.161752778
200	20	3	2170763734161655	2	0.5	0.75	1	1	1	0	0.126573075
200	20	3	2170763734161655	2	0.5	0.75	1	1	1	1	0.06111499
200	20	4	2170763734161655	2	0.5	0.75	0	0	0	0	1.088360192
200	20	4	2170763734161655	2	0.5	0.75	0	0	1	0	0.055871891
200	20	4	2170763734161655	2	0.5	0.75	0	0	1	1	0.015976323
200	20	4	2170763734161655	2	0.5	0.75	0	1	0	0	1.159071815
200	20	4	2170763734161655	2	0.5	0.75	0	1	1	0	0.070800093
200	20	4	2170763734161655	2	0.5	0.75	0	1	1	1	0.058764147
200	20	4	2170763734161655	2	0.5	0.75	1	0	0	0	0.295841792
200	20	4	2170763734161655	2	0.5	0.75	1	0	1	0	0.253419399
200	20	4	2170763734161655	2	0.5	0.75	1	0	1	1	0.015410808
200	20	4	2170763734161655	2	0.5	0.75	1	1	0	0	0.159639264
200	20	4	2170763734161655	2	0.5	0.75	1	1	1	0	0.119756127
200	20	4	2170763734161655	2	0.5	0.75	1	1	1	1	0.050038419
200	20	5	2170763734161655	2	0.5	0.75	0	0	0	0	1.267015137
200	20	5	2170763734161655	2	0.5	0.75	0	0	1	0	0.049096999
200	20	5	2170763734161655	2	0.5	0.75	0	0	1	1	0.017638154
200	20	5	2170763734161655	2	0.5	0.75	0	1	0	0	1.332095684
200	20	5	2170763734161655	2	0.5	0.75	0	1	1	0	0.070813754
200	20	5	2170763734161655	2	0.5	0.75	0	1	1	1	0.064357639
200	20	5	2170763734161655	2	0.5	0.75	1	0	0	0	0.256813371
200	20	5	2170763734161655	2	0.5	0.75	1	0	1	0	0.219225799
200	20	5	2170763734161655	2	0.5	0.75	1	0	1	1	0.015983847
200	20	5	2170763734161655	2	0.5	0.75	1	1	0	0	0.180954837
200	20	5	2170763734161655	2	0.5	0.75	1	1	1	0	0.148316554
200	20	5	2170763734161655	2	0.5	0.75	1	1	1	1	0.05911872
200	20	6	2170763734161655	2	0.5	0.75	0	0	0	0	1.170692556
200	20	6	2170763734161655	2	0.5	0.75	0	0	1	0	0.079262296
200	20	6	2170763734161655	2	0.5	0.75	0	0	1	1	0.01631932
200	20	6	2170763734161655	2	0.5	0.75	0	1	0	0	1.156853363
200	20	6	2170763734161655	2	0.5	0.75	0	1	1	0	0.081012876
200	20	6	2170763734161655	2	0.5	0.75	0	1	1	1	0.054181692
200	20	6	2170763734161655	2	0.5	0.75	1	0	0	0	0.352308461
200	20	6	2170763734161655	2	0.5	0.75	1	0	1	0	0.330701719
200	20	6	2170763734161655	2	0.5	0.75	1	0	1	1	0.016089872
200	20	6	2170763734161655	2	0.5	0.75	1	1	0	0	0.202528898
200	20	6	2170763734161655	2	0.5	0.75	1	1	1	0	0.179644667
200	20	6	2170763734161655	2	0.5	0.75	1	1	1	1	0.057719376
200	20	7	2170763734161655	2	0.5	0.75	0	0	0	0	1.259028315
200	20	7	2170763734161655	2	0.5	0.75	0	0	1	0	0.034588774
200	20	7	2170763734161655	2	0.5	0.75	0	0	1	1	0.01476158
200	20	7	2170763734161655	2	0.5	0.75	0	1	0	0	1.327393251
200	20	7	2170763734161655	2	0.5	0.75	0	1	1	0	0.05423024
200	20	7	2170763734161655	2	0.5	0.75	0	1	1	1	0.063633692
200	20	7	2170763734161655	2	0.5	0.75	1	0	0	0	0.183726015
200	20	7	2170763734161655	2	0.5	0.75	1	0	1	0	0.147929088
200	20	7	2170763734161655	2	0.5	0.75	1	0	1	1	0.015171369
200	20	7	2170763734161655	2	0.5	0.75	1	1	0	0	0.08063442
200	20	7	2170763734161655	2	0.5	0.75	1	1	1	0	0.066209045
200	20	7	2170763734161655	2	0.5	0.75	1	1	1	1	0.058211784
200	20	8	2170763734161655	2	0.5	0.75	0	0	0	0	1.054056588
200	20	8	2170763734161655	2	0.5	0.75	0	0	1	0	0.071093725
200	20	8	2170763734161655	2	0.5	0.75	0	0	1	1	0.015636462
200	20	8	2170763734161655	2	0.5	0.75	0	1	0	0	1.119161249
200	20	8	2170763734161655	2	0.5	0.75	0	1	1	0	0.071784493
200	20	8	2170763734161655	2	0.5	0.75	0	1	1	1	0.058093522
200	20	8	2170763734161655	2	0.5	0.75	1	0	0	0	0.324508427
200	20	8	2170763734161655	2	0.5	0.75	1	0	1	0	0.290133203
200	20	8	2170763734161655	2	0.5	0.75	1	0	1	1	0.015165368
200	20	8	2170763734161655	2	0.5	0.75	1	1	0	0	0.197199711
200	20	8	2170763734161655	2	0.5	0.75	1	1	1	0	0.169948434
200	20	8	2170763734161655	2	0.5	0.75	1	1	1	1	0.055638491
200	20	9	2170763734161655	2	0.5	0.75	0	0	0	0	1.16198375
200	20	9	2170763734161655	2	0.5	0.75	0	0	1	0	0.037611788
200	20	9	2170763734161655	2	0.5	0.75	0	0	1	1	0.017046956
200	20	9	2170763734161655	2	0.5	0.75	0	1	0	0	1.252728398
200	20	9	2170763734161655	2	0.5	0.75	0	1	1	0	0.061895382
200	20	9	2170763734161655	2	0.5	0.75	0	1	1	1	0.059765266
200	20	9	2170763734161655	2	0.5	0.75	1	0	0	0	0.199963777
200	20	9	2170763734161655	2	0.5	0.75	1	0	1	0	0.154021711
200	20	9	2170763734161655	2	0.5	0.75	1	0	1	1	0.014187228
200	20	9	2170763734161655	2	0.5	0.75	1	1	0	0	0.106909861
200	20	9	2170763734161655	2	0.5	0.75	1	1	1	0	0.084063689
200	20	9	2170763734161655	2	0.5	0.75	1	1	1	1	0.057463709
200	20	10	2170763734161655	2	0.5	0.75	0	0	0	0	1.176084301
200	20	10	2170763734161655	2	0.5	0.75	0	0	1	0	0.056086113
200	20	10	2170763734161655	2	0.5	0.75	0	0	1	1	0.016417432
200	20	10	2170763734161655	2	0.5	0.75	0	1	0	0	1.227592118
200	20	10	2170763734161655	2	0.5	0.75	0	1	1	0	0.066500082
200	20	10	2170763734161655	2	0.5	0.75	0	1	1	1	0.053987664
200	20	10	2170763734161655	2	0.5	0.75	1	0	0	0	0.280644485
200	20	10	2170763734161655	2	0.5	0.75	1	0	1	0	0.23136812
200	20	10	2170763734161655	2	0.5	0.75	1	0	1	1	0.015172664
200	20	10	2170763734161655	2	0.5	0.75	1	1	0	0	0.124919658
200	20	10	2170763734161655	2	0.5	0.75	1	1	1	0	0.114771253
200	20	10	2170763734161655	2	0.5	0.75	1	1	1	1	0.058371581
200	20	11	2170763734161655	2	0.5	0.75	0	0	0	0	1.169811686
200	20	11	2170763734161655	2	0.5	0.75	0	0	1	0	0.081064732
200	20	11	2170763734161655	2	0.5	0.75	0	0	1	1	0.016216784
200	20	11	2170763734161655	2	0.5	0.75	0	1	0	0	1.173061003
200	20	11	2170763734161655	2	0.5	0.75	0	1	1	0	0.067017334
200	20	11	2170763734161655	2	0.5	0.75	0	1	1	1	0.053602223
200	20	11	2170763734161655	2	0.5	0.75	1	0	0	0	0.393043613
200	20	11	2170763734161655	2	0.5	0.75	1	0	1	0	0.352365432
200	20	11	2170763734161655	2	0.5	0.75	1	0	1	1	0.016793867
200	20	11	2170763734161655	2	0.5	0.75	1	1	0	0	0.138664133
200	20	11	2170763734161655	2	0.5	0.75	1	1	1	0	0.115758421
200	20	11	2170763734161655	2	0.5	0.75	1	1	1	1	0.056569095
200	20	12	2170763734161655	2	0.5	0.75	0	0	0	0	1.001489259
200	20	12	2170763734161655	2	0.5	0.75	0	0	1	0	0.075716967
200	20	12	2170763734161655	2	0.5	0.75	0	0	1	1	0.015142881
200	20	12	2170763734161655	2	0.5	0.75	0	1	0	0	1.058563511
200	20	12	2170763734161655	2	0.5	0.75	0	1	1	0	0.084809298
200	20	12	2170763734161655	2	0.5	0.75	0	1	1	1	0.056705164
200	20	12	2170763734161655	2	0.5	0.75	1	0	0	0	0.353127001
200	20	12	2170763734161655	2	0.5	0.75	1	0	1	0	0.286969253
200	20	12	2170763734161655	2	0.5	0.75	1	0	1	1	0.014529512
200	20	12	2170763734161655	2	0.5	0.75	1	1	0	0	0.188414926
200	20	12	2170763734161655	2	0.5	0.75	1	1	1	0	0.180421522
200	20	12	2170763734161655	2	0.5	0.75	1	1	1	1	0.05489805
200	20	13	2170763734161655	2	0.5	0.75	0	0	0	0	1.311814395
200	20	13	2170763734161655	2	0.5	0.75	0	0	1	0	0.051244139
200	20	13	2170763734161655	2	0.5	0.75	0	0	1	1	0.018936563
200	20	13	2170763734161655	2	0.5	0.75	0	1	0	0	1.362394777
200	20	13	2170763734161655	2	0.5	0.75	0	1	1	0	0.078302126
200	20	13	2170763734161655	2	0.5	0.75	0	1	1	1	0.063628269
200	20	13	2170763734161655	2	0.5	0.75	1	0	0	0	0.308181859
200	20	13	2170763734161655	2	0.5	0.75	1	0	1	0	0.228204646
200	20	13	2170763734161655	2	0.5	0.75	1	0	1	1	0.012842051
200	20	13	2170763734161655	2	0.5	0.75	1	1	0	0	0.211343712
200	20	13	2170763734161655	2	0.5	0.75	1	1	1	0	0.142784264
200	20	13	2170763734161655	2	0.5	0.75	1	1	1	1	0.060862915
200	20	14	2170763734161655	2	0.5	0.75	0	0	0	0	1.341524725
200	20	14	2170763734161655	2	0.5	0.75	0	0	1	0	0.063859663
200	20	14	2170763734161655	2	0.5	0.75	0	0	1	1	0.019675975
200	20	14	2170763734161655	2	0.5	0.75	0	1	0	0	1.435900901
200	20	14	2170763734161655	2	0.5	0.75	0	1	1	0	0.080967086
200	20	14	2170763734161655	2	0.5	0.75	0	1	1	1	0.066026537
200	20	14	2170763734161655	2	0.5	0.75	1	0	0	0	0.3780091
200	20	14	2170763734161655	2	0.5	0.75	1	0	1	0	0.275134013
200	20	14	2170763734161655	2	0.5	0.75	1	0	1	1	0.018020314
200	20	14	2170763734161655	2	0.5	0.75	1	1	0	0	0.191155878
200	20	14	2170763734161655	2	0.5	0.75	1	1	1	0	0.18671717
200	20	14	2170763734161655	2	0.5	0.75	1	1	1	1	0.05400434
200	20	15	2170763734161655	2	0.5	0.75	0	0	0	0	1.184014062
200	20	15	2170763734161655	2	0.5	0.75	0	0	1	0	0.042475632
200	20	15	2170763734161655	2	0.5	0.75	0	0	1	1	0.01408398
200	20	15	2170763734161655	2	0.5	0.75	0	1	0	0	1.315268987
200	20	15	2170763734161655	2	0.5	0.75	0	1	1	0	0.066613301
200	20	15	2170763734161655	2	0.5	0.75	0	1	1	1	0.061445178
200	20	15	2170763734161655	2	0.5	0.75	1	0	0	0	0.243667809
200	20	15	2170763734161655	2	0.5	0.75	1	0	1	0	0.186175596
200	20	15	2170763734161655	2	0.5	0.75	1	0	1	1	0.013761234
200	20	15	2170763734161655	2	0.5	0.75	1	1	0	0	0.139249584
200	20	15	2170763734161655	2	0.5	0.75	1	1	1	0	0.111240894
200	20	15	2170763734161655	2	0.5	0.75	1	1	1	1	0.058955611
250	20	1	2170823046540738	2	0.5	0.75	0	0	0	0	1.958519773
250	20	1	2170823046540738	2	0.5	0.75	0	0	1	0	0.064558003
250	20	1	2170823046540738	2	0.5	0.75	0	0	1	1	0.022817259
250	20	1	2170823046540738	2	0.5	0.75	0	1	0	0	2.073108178
250	20	1	2170823046540738	2	0.5	0.75	0	1	1	0	0.092192676
250	20	1	2170823046540738	2	0.5	0.75	0	1	1	1	0.075140374
250	20	1	2170823046540738	2	0.5	0.75	1	0	0	0	0.40656784
250	20	1	2170823046540738	2	0.5	0.75	1	0	1	0	0.301246927
250	20	1	2170823046540738	2	0.5	0.75	1	0	1	1	0.019917909
250	20	1	2170823046540738	2	0.5	0.75	1	1	0	0	0.226507976
250	20	1	2170823046540738	2	0.5	0.75	1	1	1	0	0.176090623
250	20	1	2170823046540738	2	0.5	0.75	1	1	1	1	0.072818094
250	20	2	2170823046540738	2	0.5	0.75	0	0	0	0	2.072881555
250	20	2	2170823046540738	2	0.5	0.75	0	0	1	0	0.08697493
250	20	2	2170823046540738	2	0.5	0.75	0	0	1	1	0.019976052
250	20	2	2170823046540738	2	0.5	0.75	0	1	0	0	2.185130634
250	20	2	2170823046540738	2	0.5	0.75	0	1	1	0	0.099750807
250	20	2	2170823046540738	2	0.5	0.75	0	1	1	1	0.080251319
250	20	2	2170823046540738	2	0.5	0.75	1	0	0	0	0.50246677
250	20	2	2170823046540738	2	0.5	0.75	1	0	1	0	0.368392535
250	20	2	2170823046540738	2	0.5	0.75	1	0	1	1	0.020914931
250	20	2	2170823046540738	2	0.5	0.75	1	1	0	0	0.257062
250	20	2	2170823046540738	2	0.5	0.75	1	1	1	0	0.202097106
250	20	2	2170823046540738	2	0.5	0.75	1	1	1	1	0.076639593
250	20	3	2170823046540738	2	0.5	0.75	0	0	0	0	1.960629449
250	20	3	2170823046540738	2	0.5	0.75	0	0	1	0	0.061447687
250	20	3	2170823046540738	2	0.5	0.75	0	0	1	1	0.022194359
250	20	3	2170823046540738	2	0.5	0.75	0	1	0	0	2.082699496
250	20	3	2170823046540738	2	0.5	0.75	0	1	1	0	0.082323385
250	20	3	2170823046540738	2	0.5	0.75	0	1	1	1	0.07676395
250	20	3	2170823046540738	2	0.5	0.75	1	0	0	0	0.286502351
250	20	3	2170823046540738	2	0.5	0.75	1	0	1	0	0.25009459
250	20	3	2170823046540738	2	0.5	0.75	1	0	1	1	0.019735211
250	20	3	2170823046540738	2	0.5	0.75	1	1	0	0	0.113622366
250	20	3	2170823046540738	2	0.5	0.75	1	1	1	0	0.108867673
250	20	3	2170823046540738	2	0.5	0.75	1	1	1	1	0.072985445
250	20	4	2170823046540738	2	0.5	0.75	0	0	0	0	1.947800152
250	20	4	2170823046540738	2	0.5	0.75	0	0	1	0	0.121268459
250	20	4	2170823046540738	2	0.5	0.75	0	0	1	1	0.022160738
250	20	4	2170823046540738	2	0.5	0.75	0	1	0	0	2.025964336
250	20	4	2170823046540738	2	0.5	0.75	0	1	1	0	0.132781125
250	20	4	2170823046540738	2	0.5	0.75	0	1	1	1	0.075301032
250	20	4	2170823046540738	2	0.5	0.75	1	0	0	0	0.569111749
250	20	4	2170823046540738	2	0.5	0.75	1	0	1	0	0.472023562
250	20	4	2170823046540738	2	0.5	0.75	1	0	1	1	0.020254922
250	20	4	2170823046540738	2	0.5	0.75	1	1	0	0	0.355992194
250	20	4	2170823046540738	2	0.5	0.75	1	1	1	0	0.333000465
250	20	4	2170823046540738	2	0.5	0.75	1	1	1	1	0.075801374
250	20	5	2170823046540738	2	0.5	0.75	0	0	0	0	2.025228641
250	20	5	2170823046540738	2	0.5	0.75	0	0	1	0	0.066576178
250	20	5	2170823046540738	2	0.5	0.75	0	0	1	1	0.022757878
250	20	5	2170823046540738	2	0.5	0.75	0	1	0	0	2.15018642
250	20	5	2170823046540738	2	0.5	0.75	0	1	1	0	0.086195996
250	20	5	2170823046540738	2	0.5	0.75	0	1	1	1	0.078715716
250	20	5	2170823046540738	2	0.5	0.75	1	0	0	0	0.39910975
250	20	5	2170823046540738	2	0.5	0.75	1	0	1	0	0.282913385
250	20	5	2170823046540738	2	0.5	0.75	1	0	1	1	0.016122292
250	20	5	2170823046540738	2	0.5	0.75	1	1	0	0	0.190722654
250	20	5	2170823046540738	2	0.5	0.75	1	1	1	0	0.131365531
250	20	5	2170823046540738	2	0.5	0.75	1	1	1	1	0.077412924
250	20	6	2170823046540738	2	0.5	0.75	0	0	0	0	2.227850233
250	20	6	2170823046540738	2	0.5	0.75	0	0	1	0	0.053320769
250	20	6	2170823046540738	2	0.5	0.75	0	0	1	1	0.020062066
250	20	6	2170823046540738	2	0.5	0.75	0	1	0	0	2.346507418
250	20	6	2170823046540738	2	0.5	0.75	0	1	1	0	0.083478359
250	20	6	2170823046540738	2	0.5	0.75	0	1	1	1	0.079237658
250	20	6	2170823046540738	2	0.5	0.75	1	0	0	0	0.29085898
250	20	6	2170823046540738	2	0.5	0.75	1	0	1	0	0.22880556
250	20	6	2170823046540738	2	0.5	0.75	1	0	1	1	0.020299561
250	20	6	2170823046540738	2	0.5	0.75	1	1	0	0	0.14831266
250	20	6	2170823046540738	2	0.5	0.75	1	1	1	0	0.127753587
250	20	6	2170823046540738	2	0.5	0.75	1	1	1	1	0.074817951
250	20	7	2170823046540738	2	0.5	0.75	0	0	0	0	2.314681609
250	20	7	2170823046540738	2	0.5	0.75	0	0	1	0	0.062926066
250	20	7	2170823046540738	2	0.5	0.75	0	0	1	1	0.023981139
250	20	7	2170823046540738	2	0.5	0.75	0	1	0	0	2.387517251
250	20	7	2170823046540738	2	0.5	0.75	0	1	1	0	0.094984406
250	20	7	2170823046540738	2	0.5	0.75	0	1	1	1	0.085121637
250	20	7	2170823046540738	2	0.5	0.75	1	0	0	0	0.360004788
250	20	7	2170823046540738	2	0.5	0.75	1	0	1	0	0.298101248
250	20	7	2170823046540738	2	0.5	0.75	1	0	1	1	0.022444053
250	20	7	2170823046540738	2	0.5	0.75	1	1	0	0	0.2572218
250	20	7	2170823046540738	2	0.5	0.75	1	1	1	0	0.165696277
250	20	7	2170823046540738	2	0.5	0.75	1	1	1	1	0.070252929
250	20	8	2170823046540738	2	0.5	0.75	0	0	0	0	1.96620613
250	20	8	2170823046540738	2	0.5	0.75	0	0	1	0	0.095683399
250	20	8	2170823046540738	2	0.5	0.75	0	0	1	1	0.022450806
250	20	8	2170823046540738	2	0.5	0.75	0	1	0	0	2.079794668
250	20	8	2170823046540738	2	0.5	0.75	0	1	1	0	0.105732941
250	20	8	2170823046540738	2	0.5	0.75	0	1	1	1	0.07662547
250	20	8	2170823046540738	2	0.5	0.75	1	0	0	0	0.540520214
250	20	8	2170823046540738	2	0.5	0.75	1	0	1	0	0.412352916
250	20	8	2170823046540738	2	0.5	0.75	1	0	1	1	0.016434015
250	20	8	2170823046540738	2	0.5	0.75	1	1	0	0	0.357512196
250	20	8	2170823046540738	2	0.5	0.75	1	1	1	0	0.276313035
250	20	8	2170823046540738	2	0.5	0.75	1	1	1	1	0.06877495
250	20	9	2170823046540738	2	0.5	0.75	0	0	0	0	2.045078227
250	20	9	2170823046540738	2	0.5	0.75	0	0	1	0	0.054748433
250	20	9	2170823046540738	2	0.5	0.75	0	0	1	1	0.023866614
250	20	9	2170823046540738	2	0.5	0.75	0	1	0	0	2.225397946
250	20	9	2170823046540738	2	0.5	0.75	0	1	1	0	0.077322681
250	20	9	2170823046540738	2	0.5	0.75	0	1	1	1	0.079451619
250	20	9	2170823046540738	2	0.5	0.75	1	0	0	0	0.307898086
250	20	9	2170823046540738	2	0.5	0.75	1	0	1	0	0.228923889
250	20	9	2170823046540738	2	0.5	0.75	1	0	1	1	0.019451522
250	20	9	2170823046540738	2	0.5	0.75	1	1	0	0	0.098111805
250	20	9	2170823046540738	2	0.5	0.75	1	1	1	0	0.08513218
250	20	9	2170823046540738	2	0.5	0.75	1	1	1	1	0.073441383
250	20	10	2170823046540738	2	0.5	0.75	0	0	0	0	1.965292983
250	20	10	2170823046540738	2	0.5	0.75	0	0	1	0	0.105293231
250	20	10	2170823046540738	2	0.5	0.75	0	0	1	1	0.02221709
250	20	10	2170823046540738	2	0.5	0.75	0	1	0	0	2.062123148
250	20	10	2170823046540738	2	0.5	0.75	0	1	1	0	0.11729339
250	20	10	2170823046540738	2	0.5	0.75	0	1	1	1	0.07736093
250	20	10	2170823046540738	2	0.5	0.75	1	0	0	0	0.430830678
250	20	10	2170823046540738	2	0.5	0.75	1	0	1	0	0.408524941
250	20	10	2170823046540738	2	0.5	0.75	1	0	1	1	0.016304079
250	20	10	2170823046540738	2	0.5	0.75	1	1	0	0	0.35140254
250	20	10	2170823046540738	2	0.5	0.75	1	1	1	0	0.297464172
250	20	10	2170823046540738	2	0.5	0.75	1	1	1	1	0.074277777
250	20	11	2170823046540738	2	0.5	0.75	0	0	0	0	2.277541974
250	20	11	2170823046540738	2	0.5	0.75	0	0	1	0	0.105047049
250	20	11	2170823046540738	2	0.5	0.75	0	0	1	1	0.026305499
250	20	11	2170823046540738	2	0.5	0.75	0	1	0	0	2.397920326
250	20	11	2170823046540738	2	0.5	0.75	0	1	1	0	0.100157442
250	20	11	2170823046540738	2	0.5	0.75	0	1	1	1	0.084929264
250	20	11	2170823046540738	2	0.5	0.75	1	0	0	0	0.48286022
250	20	11	2170823046540738	2	0.5	0.75	1	0	1	0	0.435581542
250	20	11	2170823046540738	2	0.5	0.75	1	0	1	1	0.01763107
250	20	11	2170823046540738	2	0.5	0.75	1	1	0	0	0.283376349
250	20	11	2170823046540738	2	0.5	0.75	1	1	1	0	0.229615358
250	20	11	2170823046540738	2	0.5	0.75	1	1	1	1	0.079500094
250	20	12	2170823046540738	2	0.5	0.75	0	0	0	0	2.110115271
250	20	12	2170823046540738	2	0.5	0.75	0	0	1	0	0.133495658
250	20	12	2170823046540738	2	0.5	0.75	0	0	1	1	0.024885304
250	20	12	2170823046540738	2	0.5	0.75	0	1	0	0	2.225059128
250	20	12	2170823046540738	2	0.5	0.75	0	1	1	0	0.142778933
250	20	12	2170823046540738	2	0.5	0.75	0	1	1	1	0.079379901
250	20	12	2170823046540738	2	0.5	0.75	1	0	0	0	0.572590864
250	20	12	2170823046540738	2	0.5	0.75	1	0	1	0	0.580466131
250	20	12	2170823046540738	2	0.5	0.75	1	0	1	1	0.023465776
250	20	12	2170823046540738	2	0.5	0.75	1	1	0	0	0.439099769
250	20	12	2170823046540738	2	0.5	0.75	1	1	1	0	0.367467892
250	20	12	2170823046540738	2	0.5	0.75	1	1	1	1	0.069774873
250	20	13	2170823046540738	2	0.5	0.75	0	0	0	0	1.981493559
250	20	13	2170823046540738	2	0.5	0.75	0	0	1	0	0.080928052
250	20	13	2170823046540738	2	0.5	0.75	0	0	1	1	0.02227906
250	20	13	2170823046540738	2	0.5	0.75	0	1	0	0	2.130378457
250	20	13	2170823046540738	2	0.5	0.75	0	1	1	0	0.082031499
250	20	13	2170823046540738	2	0.5	0.75	0	1	1	1	0.078228463
250	20	13	2170823046540738	2	0.5	0.75	1	0	0	0	0.374842698
250	20	13	2170823046540738	2	0.5	0.75	1	0	1	0	0.326624274
250	20	13	2170823046540738	2	0.5	0.75	1	0	1	1	0.019146052
250	20	13	2170823046540738	2	0.5	0.75	1	1	0	0	0.185198737
250	20	13	2170823046540738	2	0.5	0.75	1	1	1	0	0.172896788
250	20	13	2170823046540738	2	0.5	0.75	1	1	1	1	0.076086212
250	20	14	2170823046540738	2	0.5	0.75	0	0	0	0	1.950164675
250	20	14	2170823046540738	2	0.5	0.75	0	0	1	0	0.093605318
250	20	14	2170823046540738	2	0.5	0.75	0	0	1	1	0.02204409
250	20	14	2170823046540738	2	0.5	0.75	0	1	0	0	2.059633267
250	20	14	2170823046540738	2	0.5	0.75	0	1	1	0	0.108161025
250	20	14	2170823046540738	2	0.5	0.75	0	1	1	1	0.083760771
250	20	14	2170823046540738	2	0.5	0.75	1	0	0	0	0.437225628
[truncated: 2,717 more rows]
