# Supplementary material for: Speeding up iterative applications of the BUILD supertree algorithm
Source: PeerJ. 2024 Jan 2;12:e16624. doi: 10.7717/peerj.16624 (PMC10768670; doi:10.7717/peerj.16624)
Supplement: Supplemental Information 2 — Running times on 1223 subproblems with no optimizations enabled. Tab-separated values. [file peerj-12-16624-s002.tsv]

i	splits-all	splits-ok	time
1	25	25	0.0415
2	30	30	0.0450
3	36	36	0.0483
4	161	161	0.1580
5	180	180	0.1791
6	317	316	0.3790
7	330	324	0.4008
8	372	366	0.4775
9	399	391	0.5299
10	426	418	0.5841
11	519	510	0.7958
12	559	548	0.8920
13	970	936	2.6513
14	997	963	2.8011
15	1005	971	2.8462
16	1115	1077	3.5009
17	1313	1234	4.7711
18	1322	1243	4.8355
19	1360	1274	5.1116
20	1371	1281	5.1725
21	1405	1310	5.3992
22	1406	1311	5.4070
23	1448	1353	5.7334
24	1478	1376	5.9590
25	1489	1387	6.0468
26	1518	1409	6.2370
27	1541	1432	6.4267
28	1550	1439	6.4888
29	1580	1468	6.7387
30	1595	1483	6.8671
31	1632	1509	7.1697
32	1686	1559	7.6273
33	1720	1585	7.8774
34	1744	1597	8.0760
35	1782	1615	8.3839
36	1817	1631	8.6649
37	1826	1637	8.7241
38	1828	1639	8.7422
39	1841	1652	8.8597
40	1921	1732	9.6062
41	1928	1739	9.6732
42	2003	1814	10.4046
43	2073	1884	11.1138
44	2140	1951	11.8097
45	2353	2164	14.1623
46	2389	2200	14.5781
47	2452	2263	15.3168
48	2534	2345	16.3037
49	2635	2446	17.5931
50	2707	2518	18.5453
51	2747	2558	19.0846
53	4142	3884	59.0116
54	4478	4160	72.7817
55	5691	5144	126.1782
56	5809	5262	132.3535
57	5912	5321	137.7764
58	5948	5351	139.6834
59	5968	5362	140.7444
60	6070	5464	146.2117
61	6082	5476	146.8587
62	6101	5490	147.8798
63	6120	5499	148.9013
64	6125	5504	149.1764
65	6134	5511	149.6622
67	6142	5515	150.0958
68	6151	5522	150.5826
69	6153	5524	150.6911
70	6181	5538	152.1936
71	6212	5563	153.8787
72	6227	5578	154.6951
73	6230	5581	154.8577
74	6256	5607	156.2819
76	6258	5609	156.3923
77	6263	5614	156.6655
78	6269	5620	156.9948
79	6285	5625	157.8548
80	6310	5643	159.2217
81	6323	5656	159.9383
82	6340	5669	160.8782
83	6343	5672	161.0443
84	6362	5677	162.0751
85	6372	5678	162.6102
86	6396	5692	163.9369
87	6397	5693	163.9925
88	6407	5703	164.5461
89	6430	5722	165.8125
90	6506	5778	170.0275
91	6522	5792	170.9180
92	6525	5793	171.0855
93	6530	5798	171.3641
94	6536	5804	171.6982
95	6542	5810	172.0322
96	6551	5819	172.5326
97	6557	5825	172.8660
98	6562	5830	173.1474
99	6570	5831	173.5823
100	6588	5833	174.5562
101	6624	5846	176.5253
103	6664	5871	178.7429
104	6671	5878	179.1346
105	6686	5891	179.9746
106	6696	5892	180.5245
107	6708	5904	181.1988
108	6718	5907	181.7450
109	6730	5915	182.4128
110	6746	5929	183.3132
111	6769	5940	184.5922
113	6774	5945	184.8739
114	6777	5948	185.0440
115	6781	5952	185.2712
116	6788	5952	185.6547
117	6801	5953	186.3649
118	6803	5955	186.4771
119	6810	5957	186.8608
120	6816	5963	187.1993
121	6817	5964	187.2563
123	6826	5968	187.7558
124	6827	5969	187.8112
125	6863	5990	189.8098
126	6876	5998	190.5467
127	6888	5998	191.2005
128	6896	6004	191.6505
129	6904	6012	192.1045
130	6928	6027	193.4731
131	6934	6033	193.8105
132	6942	6036	194.2550
133	6945	6039	194.4267
135	6947	6041	194.5409
136	6966	6052	195.6080
137	6971	6057	195.8989
138	6989	6075	196.9415
139	6993	6078	197.1732
140	7001	6083	197.6362
141	7002	6083	197.6931
143	7011	6087	198.2073
144	7038	6113	199.7758
146	7048	6113	200.3221
147	7071	6133	201.6410
148	7158	6214	206.7586
149	7181	6237	208.1158
150	7202	6258	209.3850
151	7230	6286	211.0813
152	7244	6300	211.9383
153	7251	6307	212.3694
154	7261	6317	212.9846
155	7272	6328	213.6623
156	7275	6331	213.8488
157	7291	6343	214.8337
158	7300	6352	215.4088
159	7316	6365	216.4017
160	7322	6371	216.7820
162	7338	6387	217.8041
163	7339	6388	217.8682
164	7341	6390	217.9962
165	7349	6398	218.5081
166	7351	6400	218.6353
167	7352	6401	218.6994
168	7361	6410	219.2754
169	7380	6427	220.4948
170	7404	6449	222.0336
171	7417	6462	222.8681
172	7431	6476	223.7737
173	7538	6564	230.6904
174	7540	6566	230.8200
175	7546	6572	231.2087
176	7548	6574	231.3399
177	7626	6620	236.4043
178	7717	6695	242.3325
179	7749	6719	244.4173
180	7757	6726	244.9448
181	7775	6739	246.1390
182	7799	6757	247.7221
183	7838	6789	250.2857
184	7926	6859	256.0841
185	7996	6909	260.7077
186	11880	10793	603.9804
187	12943	11856	721.3530
188	12974	11887	724.8676
189	13009	11922	728.8106
190	13032	11945	731.3939
191	13065	11978	735.1471
192	13077	11990	736.5111
193	13137	12050	743.3648
194	13921	12780	834.2963
195	14528	13387	912.8566
196	14592	13451	921.6262
197	14688	13545	934.6841
198	14743	13597	942.2278
199	14798	13648	949.7658
200	14816	13666	952.2626
201	14830	13678	954.1721
202	14899	13747	963.7570
203	14922	13770	966.9546
204	14989	13836	976.2441
205	15021	13867	980.6504
206	15065	13911	986.7985
207	15098	13944	991.4202
208	15159	14005	999.9678
209	15218	14064	1008.2379
210	15277	14123	1016.6134
211	15307	14153	1020.8770
212	15319	14165	1022.5608
213	15341	14187	1025.6564
214	15347	14193	1026.5025
215	15364	14210	1028.8986
216	15374	14220	1030.3094
217	15420	14266	1036.8039
218	15438	14284	1039.3373
219	15461	14307	1042.5920
220	15551	14397	1055.3432
221	15567	14413	1057.6092
222	15578	14424	1059.1694
223	15607	14453	1063.2861
224	15750	14595	1083.7005
225	15823	14668	1094.1725
226	15845	14690	1097.3254
227	15848	14693	1097.7564
228	15862	14707	1099.7508
229	15950	14795	1112.4025
230	16060	14891	1128.1946
231	16110	14941	1135.4420
232	16182	15013	1145.8314
233	16408	15239	1178.5332
234	16457	15288	1185.6409
235	16503	15334	1192.3426
236	16574	15405	1202.7038
237	16637	15468	1211.8857
238	16670	15501	1216.7100
239	16691	15522	1219.7767
240	16776	15602	1232.2013
241	16792	15618	1234.5460
242	16798	15624	1235.4262
243	16813	15639	1237.6284
244	16824	15650	1239.2439
245	16833	15659	1240.5663
246	16845	15671	1242.3574
247	16857	15683	1244.1912
248	16874	15700	1246.6923
249	16885	15711	1248.3128
250	16912	15738	1252.2927
251	16994	15820	1264.3912
252	17014	15840	1267.3467
253	17032	15858	1270.0024
254	17055	15873	1273.2244
255	17081	15899	1277.0637
256	17140	15958	1285.7825
257	17164	15982	1289.3360
258	17265	16083	1304.3121
259	17466	16284	1334.0620
260	17520	16338	1342.0881
261	17572	16390	1349.7991
262	17666	16475	1363.6630
263	17719	16528	1371.6378
264	17725	16534	1372.5364
265	17765	16574	1378.5622
266	17782	16591	1381.1139
267	17793	16602	1382.7668
268	17935	16744	1404.1014
269	17976	16785	1410.2649
270	18046	16855	1420.7314
271	18219	17028	1446.7445
272	18337	17146	1464.5602
273	18348	17157	1466.2168
274	18463	17272	1483.6233
275	18527	17335	1493.2802
276	18807	17615	1535.8174
277	18833	17641	1539.7972
278	18857	17665	1543.4698
279	18877	17685	1546.5394
280	18964	17772	1559.8701
281	19029	17837	1569.8089
282	19043	17851	1571.9503
283	19251	18054	1603.7749
284	19269	18072	1606.5858
285	19324	18121	1615.0487
286	19389	18186	1625.1717
287	19558	18340	1651.2875
288	19616	18396	1660.0018
289	19644	18416	1663.9904
290	19945	18704	1707.7783
291	19946	18705	1707.9208
292	20031	18790	1720.3628
293	20085	18841	1728.1960
294	20089	18845	1728.7779
295	20142	18897	1736.4534
296	20234	18976	1749.3467
297	20423	19165	1776.7494
298	20449	19191	1780.5085
299	20528	19270	1791.9717
300	20647	19372	1809.2258
301	20681	19406	1814.1650
302	20697	19422	1816.5069
303	20863	19588	1840.7539
304	20899	19624	1846.0226
305	20954	19679	1854.0788
306	20991	19716	1859.5293
307	21001	19726	1861.0046
308	21005	19730	1861.5956
309	21010	19735	1862.3365
310	21020	19745	1863.8148
311	21033	19758	1865.7423
312	21131	19856	1880.2527
313	21165	19890	1885.2911
314	21168	19893	1885.7379
315	21180	19905	1887.5184
316	21183	19908	1887.9653
317	21198	19923	1890.1957
318	21210	19935	1891.9804
319	21220	19945	1893.4678
320	21232	19950	1895.2392
321	21238	19956	1896.1320
322	21258	19976	1899.1074
323	21335	20053	1910.5793
324	21350	20068	1912.8222
325	21397	20115	1919.8540
326	21467	20185	1930.3240
327	21527	20224	1938.5776
328	21598	20295	1949.1985
329	21694	20362	1962.6516
330	21723	20389	1966.9423
331	21772	20422	1973.7151
332	21783	20433	1975.3708
333	21821	20471	1981.0955
334	21839	20481	1983.3986
335	21920	20556	1995.3910
336	21938	20559	1997.3133
337	22052	20662	2013.8668
338	22140	20741	2026.7814
339	22215	20816	2038.0956
340	22368	20936	2059.8194
341	22452	21020	2072.5471
342	22495	21063	2079.0604
343	22588	21151	2092.9413
344	22760	21323	2118.9559
345	22826	21389	2128.9237
346	22848	21411	2132.2758
347	22850	21413	2132.5812
348	22976	21539	2151.7370
349	23055	21618	2163.7790
350	23117	21680	2173.2377
351	23179	21742	2182.6960
352	23290	21845	2199.5876
353	23309	21864	2202.5002
354	23335	21878	2206.2458
355	23431	21958	2221.0008
356	23475	21985	2227.5349
357	23490	22000	2229.8904
358	23616	22125	2249.7370
359	23635	22144	2252.7309
360	23681	22190	2260.0087
361	23718	22227	2265.8659
362	24023	22532	2313.3058
363	24058	22564	2318.7591
364	24072	22578	2320.9666
365	24111	22617	2327.2015
366	24184	22690	2338.8535
367	24514	23007	2396.7430
368	24522	23015	2398.1739
369	24542	23032	2401.5325
370	24577	23067	2407.7525
371	24605	23092	2412.4695
372	24617	23104	2414.6165
373	24648	23135	2420.1392
374	24656	23143	2421.5522
375	24661	23148	2422.4409
376	24770	23226	2439.5351
377	24839	23268	2449.4173
378	24888	23296	2456.6118
379	24892	23300	2457.3167
380	24895	23303	2457.8483
381	24939	23347	2465.7299
382	24969	23377	2471.1274
383	24976	23384	2472.3836
384	25018	23426	2479.9099
385	25059	23446	2485.6069
386	25117	23497	2495.8886
387	25136	23510	2498.8296
388	25181	23541	2505.4509
389	25227	23575	2512.3728
390	25241	23589	2514.8349
391	25246	23594	2515.7245
392	25266	23610	2518.8579
393	25279	23618	2520.6569
394	25304	23643	2525.0578
395	25766	24098	2608.3695
396	26245	24534	2694.1505
397	26381	24656	2718.6686
398	26575	24848	2754.5838
399	26743	25012	2785.8707
400	26812	25081	2798.7752
401	26864	25129	2808.4470
402	26884	25149	2812.1869
403	27070	25324	2846.6132
404	27843	26058	2999.2899
405	27895	26102	3009.9235
406	27936	26143	3018.3698
407	27951	26158	3021.4718
408	27963	26170	3023.9475
409	27972	26179	3025.8104
410	27992	26199	3029.9612
411	28212	26412	3075.5777
412	28298	26482	3093.3266
413	28466	26616	3128.0297
414	28554	26686	3146.3644
415	28570	26702	3149.7077
416	28689	26815	3174.5153
417	28776	26874	3192.6838
418	28818	26895	3201.4697
419	28848	26925	3207.7563
420	28853	26929	3208.8032
421	28889	26963	3216.3447
422	28906	26980	3219.8964
423	28918	26992	3222.4125
424	28932	27006	3225.3389
425	28941	27015	3227.2190
426	28948	27022	3228.6878
427	28956	27030	3230.3460
428	28965	27039	3232.2344
429	28971	27045	3233.4911
430	29116	27190	3263.5891
431	29158	27226	3272.3597
432	29201	27263	3281.3621
433	29223	27285	3285.9857
434	29228	27290	3287.0303
435	29259	27321	3293.4926
436	29264	27326	3294.5393
437	29346	27408	3311.6365
438	29426	27479	3328.3010
439	29430	27483	3329.1310
440	29438	27491	3330.7983
441	29443	27496	3331.8446
442	29497	27550	3343.1007
443	29502	27555	3344.1456
444	29544	27597	3352.9418
445	29575	27628	3359.4178
446	29613	27655	3367.3574
447	29626	27667	3370.0648
448	29641	27682	3373.1933
449	29657	27698	3376.5414
450	29680	27721	3381.3466
451	29720	27761	3389.7253
452	29733	27774	3392.4476
453	29743	27784	3394.5382
454	29749	27790	3395.8001
455	29760	27801	3398.1040
456	29779	27820	3402.0775
457	29783	27824	3402.9163
458	29808	27849	3408.1613
459	29847	27888	3416.3355
460	29911	27942	3429.7851
461	29953	27982	3438.6033
462	29980	28009	3444.2886
463	30262	28291	3503.5427
464	30263	28292	3503.7551
465	30274	28303	3506.0677
466	30327	28356	3517.2430
467	30328	28357	3517.4549
468	30341	28370	3520.1891
469	30356	28385	3523.3498
470	30382	28402	3528.8489
471	30416	28436	3536.0384
472	30425	28443	3537.9390
473	30441	28455	3541.3362
474	30448	28462	3542.8193
475	30456	28470	3544.5059
476	30491	28505	3551.9075
477	30494	28508	3552.5428
478	30514	28528	3556.7606
479	30528	28542	3559.7283
480	30532	28546	3560.5767
481	30539	28553	3562.0600
482	30548	28562	3563.9654
483	30565	28579	3567.5714
484	30644	28657	3584.3468
485	30659	28672	3587.5194
486	30718	28728	3600.0394
487	30750	28759	3606.8076
488	30849	28844	3627.8267
489	30874	28869	3633.1161
490	30877	28872	3633.7503
491	30898	28893	3638.2141
492	30932	28926	3645.4531
493	30938	28932	3646.7279
494	31070	29064	3674.8162
495	31125	29119	3686.4807
496	31129	29123	3687.3329
497	31132	29126	3687.9653
498	31156	29150	3693.0593
499	31174	29168	3696.8888
500	31201	29195	3702.6363
501	31227	29217	3708.1831
502	31229	29219	3708.6067
503	31269	29259	3717.1148
504	31555	29545	3778.3654
505	31580	29565	3783.7150
506	31605	29590	3789.0650
507	31617	29602	3791.6432
508	31620	29605	3792.2828
509	31643	29628	3797.2020
510	31670	29655	3802.9882
511	31696	29681	3808.6020
512	31699	29684	3809.2426
513	31728	29713	3815.4795
514	31765	29750	3823.4160
515	31768	29751	3824.0634
516	31769	29752	3824.2787
517	31799	29782	3830.7235
518	32450	30398	3972.1847
519	32550	30486	3994.1050
520	32561	30497	3996.5116
521	32580	30516	4000.6686
522	32624	30560	4010.3314
523	32627	30563	4010.9909
524	32701	30637	4027.1866
525	32708	30644	4028.7146
526	32720	30656	4031.3187
527	32726	30662	4032.6291
528	32785	30719	4045.5208
529	32814	30748	4051.8411
530	32819	30753	4052.9347
531	32864	30798	4062.7477
532	33035	30969	4100.1410
533	33058	30992	4105.2020
534	33063	30997	4106.3031
535	33065	30999	4106.7380
536	33073	31006	4108.5020
537	33087	31020	4111.5775
538	33096	31029	4113.5578
539	33136	31069	4122.4054
540	33158	31091	4127.3270
541	33267	31199	4151.3965
542	33299	31231	4158.4558
543	33307	31238	4160.2216
544	33375	31306	4175.1933
545	33380	31311	4176.2947
546	33404	31335	4181.6089
547	33416	31347	4184.2627
548	33505	31433	4203.8613
549	33521	31449	4207.3831
550	33628	31556	4230.9177
551	33679	31607	4242.1229
552	33691	31619	4244.7500
553	34040	31963	4321.7378
554	34054	31973	4324.8287
555	34058	31977	4325.7156
556	34071	31990	4328.6023
557	34182	32101	4353.1794
558	34190	32109	4354.9407
559	34206	32125	4358.4954
560	34211	32130	4359.6123
561	34268	32185	4372.2583
562	34275	32192	4373.8238
563	34376	32277	4396.1543
564	34439	32340	4410.1757
565	35166	33008	4573.1252
566	35342	33141	4612.7740
567	35794	33557	4715.1066
568	35916	33649	4742.8365
569	35929	33662	4745.7930
570	36957	34318	4981.7305
571	37009	34359	4993.9190
572	37082	34412	5011.1068
573	37111	34433	5017.8964
574	37180	34489	5034.2010
575	37208	34510	5040.7710
576	37247	34538	5050.0186
577	37387	34650	5083.1998
578	37435	34685	5094.5154
579	37555	34783	5122.9215
580	37655	34865	5146.5523
581	37752	34936	5169.3334
582	37773	34957	5174.3215
583	37798	34970	5180.1079
584	37828	34974	5186.7970
585	38024	35156	5234.3566
586	38251	35322	5289.9178
587	38422	35470	5332.3142
588	44853	40384	7095.9966
589	51227	44643	9143.0571
590	51580	44996	9275.7386
591	51664	45066	9305.1843
592	51830	45200	9363.9173
593	51868	45225	9376.5162
594	51870	45227	9377.2742
595	52158	45515	9486.3111
596	52166	45523	9489.3406
597	52172	45529	9491.6071
598	52181	45538	9495.0225
599	52194	45551	9499.9583
600	52201	45558	9502.6175
601	52544	45901	9632.9547
602	52721	46064	9700.2878
603	54112	47367	10237.0920
604	54137	47392	10246.8574
605	54152	47407	10252.7184
606	54159	47414	10255.4535
607	54201	47456	10271.8552
608	54240	47495	10287.0983
609	55043	48281	10602.1920
610	55640	48629	10835.9571
611	55724	48713	10868.8884
612	55808	48770	10901.8415
613	55842	48804	10915.1811
614	55844	48806	10915.9676
615	56003	48960	10978.6050
616	56035	48988	10991.2228
617	56230	49175	11068.3296
618	56246	49184	11074.6608
619	56301	49232	11096.3960
620	56449	49341	11154.8159
621	56652	49537	11232.9577
622	56739	49624	11267.5402
623	56954	49833	11351.1845
624	56983	49862	11362.7399
625	57021	49889	11374.0295
626	57135	49980	11411.4431
627	57197	50027	11430.9727
628	57378	50170	11490.1210
629	57938	50585	11663.1924
630	58144	50787	11744.2554
631	58187	50819	11757.7346
632	58245	50865	11776.8974
633	58470	51090	11867.3619
634	58549	51169	11899.1104
635	58874	51494	12029.8567
636	58968	51588	12067.7587
637	58973	51593	12069.7752
638	59003	51623	12081.8590
639	59023	51643	12089.9136
640	59244	51863	12179.1065
641	62086	54680	13353.5878
642	62093	54687	13356.5303
643	62193	54787	13398.7126
644	66225	58699	15169.2423
645	70291	62258	17063.7715
646	70333	62300	17083.9945
647	70357	62324	17095.6036
648	70410	62375	17121.1507
649	70412	62377	17122.1173
650	70442	62407	17136.6054
651	70497	62462	17163.1550
652	70504	62469	17166.5323
653	70560	62525	17193.6761
654	70591	62555	17208.7033
655	70671	62631	17247.4943
656	70721	62681	17271.7392
657	70837	62777	17328.0205
658	70888	62827	17352.8255
659	70906	62844	17361.5618
660	70918	62856	17367.3898
661	70936	62874	17376.1369
662	70947	62883	17381.4730
663	71084	62979	17447.9774
664	71096	62991	17453.7953
665	71381	63276	17592.4098
666	71412	63307	17607.4934
667	71462	63357	17631.8314
668	71508	63403	17654.2726
669	71543	63438	17671.3306
670	71711	63606	17753.1851
671	71908	63803	17849.2898
672	71947	63818	17868.3472
673	71949	63820	17869.3251
674	72207	64078	17995.3037
675	72346	64202	18063.2983
676	72494	64316	18135.7126
677	72516	64338	18146.4981
678	73843	65665	18799.0380
679	73941	65763	18847.4328
680	74343	66165	19046.3207
681	74459	66247	19103.7598
682	74502	66287	19125.0593
683	74526	66311	19136.9870
684	74567	66352	19157.3626
685	74590	66375	19168.7914
686	74601	66384	19174.0402
687	74617	66400	19181.9852
688	74661	66444	19203.8561
689	74700	66475	19223.2253
690	74715	66490	19230.6755
691	74727	66502	19236.6468
692	74744	66519	19245.0772
693	74810	66585	19277.7908
694	74840	66607	19292.6545
695	74854	66621	19299.6013
696	74885	66652	19314.9666
697	75377	67144	19559.5147
698	75445	67185	19580.7154
699	75484	67220	19600.0555
700	75559	67295	19637.4155
701	75590	67326	19652.9040
702	75639	67375	19677.4753
703	75668	67404	19692.0275
704	75761	67496	19738.3249
705	75790	67525	19752.8909
706	75863	67598	19789.4835
707	76022	67731	19868.2470
708	76070	67779	19892.4040
709	76179	67857	19944.3692
710	76208	67886	19958.9682
711	76267	67942	19987.8764
712	76318	67989	20013.2503
713	76391	68062	20050.4755
714	76442	68110	20075.8407
715	76444	68112	20076.8646
717	76480	68148	20095.3217
718	76485	68153	20097.8810
719	76514	68182	20112.7574
720	76517	68185	20114.3017
721	76523	68191	20117.3748
722	76531	68199	20121.4767
723	76533	68201	20122.5019
724	76534	68202	20123.0133
725	76573	68241	20142.9939
726	76581	68245	20147.0971
727	76606	68270	20159.9215
728	76607	68271	20160.4487
729	76637	68301	20175.8295
730	76666	68322	20190.6953
731	76676	68332	20195.8178
732	76679	68335	20197.3537
733	76682	68338	20198.8917
734	76686	68342	20200.9432
736	76705	68361	20210.6698
737	76709	68365	20212.7239
738	76718	68374	20217.3439
739	76734	68390	20225.5615
740	76739	68393	20228.1253
741	76743	68397	20230.1796
742	76757	68410	20237.3624
743	76760	68413	20238.9062
744	76764	68415	20240.9524
745	76772	68421	20245.0566
746	76778	68423	20246.2224
747	76788	68433	20251.3875
748	76795	68440	20254.9749
749	76803	68448	20259.0792
750	76804	68449	20259.5916
751	76812	68457	20263.6907
753	76814	68459	20264.7163
754	76824	68469	20269.8505
755	76830	68475	20272.9274
756	76833	68478	20274.4708
757	76856	68501	20286.2680
758	76858	68503	20287.2927
759	76863	68508	20289.8491
760	76868	68513	20292.4045
761	76872	68517	20294.4558
762	76876	68521	20296.5001
763	76881	68526	20299.0617
766	76892	68536	20304.6985
767	76914	68558	20315.9698
768	76924	68568	20321.1051
769	76955	68599	20337.0222
770	76985	68629	20352.4176
771	78505	70149	21138.5465
772	79466	71081	21642.2757
773	79492	71096	21655.8864
774	79522	71121	21671.6438
775	79557	71153	21690.0935
776	79567	71163	21695.3657
777	82170	73506	23088.6108
778	82203	73534	23106.4869
779	82240	73564	23126.5710
780	82275	73597	23145.6426
781	82324	73632	23172.1368
782	82357	73659	23190.0617
783	82369	73668	23196.5253
784	82381	73673	23202.8579
785	82442	73734	23236.1998
786	82491	73783	23262.9717
787	82825	74071	23444.8519
788	82858	74104	23462.9000
789	82904	74150	23488.0548
790	82923	74169	23498.4531
791	82998	74244	23539.4914
792	83106	74352	23598.6588
793	83148	74394	23621.6539
794	83248	74484	23674.6087
795	83288	74524	23697.4514
796	83352	74554	23721.5530
797	83458	74660	23782.1491
799	83604	74806	23865.6637
800	84087	75280	24139.3234
801	84188	75381	24197.5570
802	84189	75382	24198.1343
803	84265	75458	24241.9373
804	84405	75570	24316.9385
805	84463	75628	24350.2263
806	84492	75657	24366.8846
807	84575	75731	24411.6685
808	84627	75783	24441.6175
809	84652	75808	24456.0334
810	84697	75853	24481.9816
811	84752	75898	24510.4786
812	84802	75948	24539.2889
813	84832	75978	24556.5881
814	84875	76015	24579.2302
815	84922	76061	24606.3701
816	84962	76101	24629.4804
817	84982	76121	24641.0209
818	85019	76145	24662.3804
819	85090	76196	24692.5400
820	85124	76230	24712.0903
821	85155	76261	24729.9939
822	85166	76272	24736.3561
823	85180	76286	24744.4602
824	85219	76312	24759.8802
825	85290	76379	24799.8045
826	85322	76411	24818.3147
827	85354	76443	24836.8670
828	85420	76501	24871.8154
829	85489	76559	24909.0990
830	85495	76564	24912.1918
831	85512	76581	24922.0433
832	85527	76595	24930.4233
833	85545	76613	24940.8271
834	85567	76635	24953.5302
835	85587	76655	24965.0708
836	85600	76664	24972.5696
837	85624	76688	24986.4509
838	85642	76706	24996.8531
839	85672	76736	25014.1605
840	85680	76744	25018.7688
841	85697	76761	25028.5725
842	85705	76769	25033.1813
843	85734	76797	25049.6749
844	85752	76815	25060.0361
845	85793	76852	25083.5058
846	85816	76875	25096.9789
847	85831	76890	25105.7608
848	85849	76908	25116.2847
849	85865	76924	25125.6679
850	85881	76940	25135.0711
851	85913	76972	25153.8963
852	85980	77039	25193.4149
853	86017	77076	25215.2017
854	86213	77271	25330.8223
855	86217	77275	25333.1859
856	86220	77278	25334.9617
857	86223	77280	25336.7486
858	86231	77288	25341.4993
859	86238	77295	25345.6447
860	86277	77334	25368.7753
861	86297	77354	25380.6459
862	86319	77372	25393.2415
863	86329	77381	25399.0713
864	86331	77383	25400.2557
865	86338	77390	25404.3952
866	86341	77393	25406.1734
867	86351	77403	25412.1082
868	86355	77407	25414.4741
869	86369	77421	25422.7737
870	86376	77428	25426.9142
871	86397	77440	25438.5531
872	86424	77464	25453.2949
873	86447	77487	25467.0438
874	90490	80946	27871.1783
875	90523	80973	27890.9907
876	90536	80986	27899.0763
877	90569	81016	27919.2266
878	90582	81028	27926.9513
879	90626	81059	27950.5325
880	90660	81091	27971.4828
881	90823	81244	28071.7149
882	91035	81433	28198.4387
883	91295	81651	28349.1850
884	91525	81761	28474.0224
885	91591	81827	28515.8723
886	91741	81972	28608.8692
887	91750	81978	28613.7017
888	91976	82136	28737.6547
889	92035	82185	28772.3082
890	92094	82213	28800.8566
891	92314	82354	28903.4445
892	92369	82389	28929.2255
893	92377	82397	28934.3081
894	92389	82409	28941.9455
895	92429	82430	28961.8549
896	92510	82511	29013.4441
897	92532	82533	29027.4638
898	92577	82578	29056.1363
899	92600	82601	29070.8046
900	92630	82631	29089.9308
901	92660	82657	29107.9208
902	92758	82750	29168.6217
903	92779	82771	29182.0406
904	92782	82774	29183.9581
905	92972	82961	29305.1131
906	93097	83085	29384.4969
907	93610	83597	29711.9464
908	93620	83607	29718.3288
909	93652	83639	29738.7479
910	93662	83649	29745.1151
911	93701	83688	29770.0007
912	93959	83927	29929.0052
913	93995	83963	29951.9728
914	94023	83991	29969.8020
915	94378	84345	30196.0900
916	94503	84450	30273.4351
917	94510	84457	30277.9110
918	94560	84507	30309.8443
919	94568	84515	30314.9633
920	94589	84536	30328.3980
921	94618	84565	30346.9954
922	94727	84668	30414.5609
923	94848	84780	30489.4748
924	94902	84832	30523.6566
925	94921	84846	30534.0671
926	94954	84867	30550.9745
927	94978	84885	30564.2540
928	95012	84919	30586.2173
929	95165	85036	30673.6237
930	95169	85040	30676.2012
931	95205	85074	30698.7941
932	95235	85095	30715.9755
933	95243	85103	30721.1094
934	95277	85132	30740.7418
935	95284	85139	30745.2533
936	95297	85152	30753.6328
937	95379	85234	30806.5431
938	95452	85295	30849.7637
939	95473	85315	30862.8206
940	95496	85320	30869.7681
941	95549	85364	30898.9495
942	95554	85369	30902.1625
943	95602	85416	30932.7719
944	95609	85419	30936.0761
945	95776	85547	31032.3303
946	95781	85552	31035.5687
947	96284	86039	31354.8396
948	96299	86042	31359.1254
949	96355	86069	31382.3865
950	98529	87975	32700.1569
951	98550	87991	32711.9704
952	98669	88064	32770.6741
953	98993	88342	32968.3338
954	99008	88355	32977.5826
955	99200	88544	33107.0437
956	99238	88577	33131.3279
957	99264	88600	33148.1185
958	99525	88812	33321.1503
959	99538	88825	33330.0050
960	99595	88855	33353.7856
961	99633	88878	33371.3917
962	99669	88908	33392.5124
963	99859	89094	33521.2686
964	99906	89128	33549.4715
965	99956	89174	33582.5047
966	108303	96779	39621.2170
967	108521	96939	39788.0523
968	108522	96940	39788.9031
969	108533	96951	39798.2200
970	108688	97104	39929.6032
971	108720	97134	39956.0715
972	108746	97157	39977.0851
973	108769	97169	39996.5137
974	108828	97228	40046.5090
975	108841	97236	40056.4902
976	108999	97361	40169.2083
977	109058	97386	40200.5211
978	109158	97486	40285.4519
979	109179	97507	40303.3122
980	109185	97513	40308.4135
981	109206	97534	40326.2739
982	109215	97540	40333.0524
983	109219	97544	40336.4465
984	109228	97553	40344.1057
985	109246	97571	40359.4131
986	109279	97604	40387.4536
987	109313	97638	40416.3689
988	109379	97704	40472.4656
989	109384	97706	40476.7170
990	109401	97719	40489.7360
991	109445	97763	40527.1348
992	109472	97790	40550.1014
993	109492	97810	40567.1178
994	109521	97839	40591.7234
995	109575	97878	40628.6612
996	109587	97882	40633.4829
997	109611	97901	40652.4214
998	109691	97981	40720.5091
999	109753	98030	40773.3462
1000	109832	98102	40838.3642
1001	109847	98117	40851.1749
1002	109857	98127	40859.7244
1003	109871	98140	40871.5388
1004	109906	98165	40893.2403
1005	109909	98167	40894.9864
1006	109940	98194	40919.5942
1007	110032	98260	40982.0010
1008	110157	98368	41082.5430
1009	110180	98391	41102.1911
1010	110212	98421	41128.8554
1011	110275	98450	41165.4654
1012	110412	98526	41249.7963
1013	110445	98559	41277.9835
1014	110589	98701	41400.1587
1015	110638	98749	41442.1394
1016	110680	98791	41478.0624
1017	110686	98797	41483.1891
1018	110726	98828	41517.3365
1019	110732	98834	41522.4645
1020	110739	98841	41528.4469
1021	110766	98868	41551.5566
1022	110776	98878	41560.1010
1023	110787	98888	41569.0166
1024	110793	98892	41573.9344
1025	110813	98903	41587.0377
1026	110831	98920	41602.1359
1027	110892	98981	41654.2783
1028	110897	98986	41658.5577
1029	110937	99023	41691.4902
1030	110955	99041	41706.8600
1031	111104	99190	41834.4452
1032	111136	99222	41861.8791
1033	111187	99273	41905.6288
1034	111361	99395	42036.4572
1035	111368	99402	42042.4655
1036	111482	99499	42131.9216
1037	111522	99530	42165.0676
1038	111701	99694	42313.7172
1039	111769	99762	42372.1939
1040	111778	99771	42379.9339
1041	111823	99800	42412.9286
1042	111831	99808	42420.0053
1043	111836	99813	42424.4312
1044	111982	99959	42553.8643
1045	111994	99966	42564.1109
1046	112008	99976	42576.5133
1047	112024	99992	42590.7090
1048	112112	100072	42668.2646
1049	112117	100077	42672.6835
1050	112143	100103	42695.6999
1051	112212	100172	42756.8589
1052	112278	100222	42807.8088
1053	112346	100290	42868.2877
1054	112352	100296	42873.6196
1055	112381	100309	42899.3682
1056	112434	100356	42945.5727
1057	112446	100368	42956.2515
1058	112457	100375	42965.2529
1059	112468	100383	42974.4270
1060	112472	100387	42977.9909
1061	112489	100400	42991.5411
1062	112493	100403	42995.1070
1063	112715	100607	43181.2349
1064	112720	100612	43185.6904
1065	112901	100759	43327.0023
1066	113037	100891	43447.7804
1067	113075	100917	43474.7219
1068	113112	100946	43503.8563
1069	113129	100963	43518.9810
1070	113136	100969	43525.0551
1071	113147	100973	43533.5434
1072	113160	100981	43544.2087
1073	113252	101063	43626.5220
1074	113258	101069	43631.8922
1075	113271	101082	43643.5282
1076	113308	101111	43676.7054
1077	113384	101187	43744.6127
1078	113425	101223	43780.6363
1079	113437	101234	43790.8970
1080	113474	101271	43823.9978
1081	113502	101299	43849.0496
1082	113576	101373	43915.2936
1083	113615	101401	43950.1832
1084	113635	101418	43966.2777
1085	113649	101422	43972.2465
1086	113669	101437	43987.0410
1087	113701	101468	44015.5945
1088	113723	101485	44034.4461
1089	113767	101529	44073.8439
1090	113796	101556	44098.6090
1091	113825	101578	44122.9593
1092	113830	101582	44127.2045
1093	113844	101590	44135.5743
1094	113869	101603	44155.2072
1095	113880	101614	44165.0849
1096	113906	101626	44185.5558
1097	113937	101655	44212.9633
1098	113980	101698	44251.5349
1099	113993	101711	44263.2165
1100	114039	101743	44301.7155
1101	114050	101754	44311.9904
1102	114065	101766	44324.5399
1103	114075	101775	44333.8597
1104	114101	101793	44354.6024
1105	114125	101812	44374.8649
1106	114217	101858	44437.0787
1107	114225	101866	44444.5889
1108	114428	102069	44635.4625
1109	114458	102071	44649.6812
1110	114546	102142	44720.8682
1111	114609	102184	44767.7743
1112	114714	102282	44863.8348
1113	114731	102296	44878.7552
1114	114830	102391	44969.8359
1115	114880	102438	45015.1585
1116	115032	102547	45141.2610
1117	115061	102576	45168.5914
1118	115135	102616	45221.6682
1119	115205	102686	45287.5987
1120	115228	102706	45308.0238
1121	115303	102768	45376.0686
1122	115338	102797	45408.4163
1123	115345	102804	45415.0147
1124	115973	103387	45991.7339
1125	115989	103401	46005.8381
1127	116001	103411	46016.1500
1128	116009	103419	46023.7405
1129	116138	103548	46146.4134
1130	116148	103558	46155.9154
1131	116246	103656	46249.0749
1132	116264	103674	46266.2074
1133	116375	103724	46361.0025
1134	116435	103769	46408.5503
1135	116456	103790	46428.5399
1136	116464	103798	46436.1370
1137	116484	103818	46455.1766
1138	116511	103843	46479.2549
1139	116525	103857	46492.5902
1140	116543	103875	46509.7789
1141	116546	103877	46512.5955
1142	116558	103889	46524.0301
1143	116579	103910	46544.0770
1144	116604	103935	46567.9273
1145	116621	103952	46584.1492
1146	127834	113335	57725.5102
1147	127839	113337	57728.7753
1148	127847	113342	57737.9872
1149	127987	113477	57898.0829
1150	128212	113688	58151.3312
1151	128235	113711	58178.5245
1152	128261	113727	58207.7850
1153	128381	113847	58349.6259
1155	128432	113898	58410.0905
1156	128442	113906	58421.5271
1157	128563	113983	58541.7034
1158	128679	114057	58655.7194
1159	128738	114106	58721.3834
1160	128773	114138	58760.5177
1161	128775	114140	58762.9049
1162	128801	114166	58793.6827
1163	128825	114182	58815.1379
1164	128862	114218	58858.2307
1165	128897	114241	58897.2937
1166	128933	114273	58939.5992
1167	128936	114275	58942.7742
1168	129252	114501	59279.4372
1169	129257	114505	59285.1054
1170	129260	114508	59288.6701
1171	129263	114511	59292.2335
1172	129287	114535	59320.7315
1173	129297	114544	59332.5897
1174	129687	114908	59777.5922
1176	129702	114919	59793.3808
1177	129706	114923	59798.1374
1178	129709	114926	59801.7095
1179	129738	114947	59829.2379
1180	129772	114972	59861.7500
1181	129838	115004	59909.9276
1182	129876	115028	59942.6560
1183	129937	115072	60000.1316
1184	129957	115086	60018.5523
1185	129973	115099	60034.9220
1186	129994	115115	60055.5240
1187	130088	115182	60158.2778
1188	130233	115319	60331.0503
1189	130507	115515	60637.8528
1190	130566	115541	60676.7108
1191	130577	115552	60689.8548
1192	130591	115558	60700.5096
1193	130749	115709	60888.8886
1194	130769	115729	60912.8066
1195	131236	116117	61401.7466
1196	131644	116505	61870.2638
1197	131672	116528	61901.7208
1198	131686	116542	61918.4802
1199	131706	116562	61942.4116
1200	131845	116670	62080.6604
1201	131875	116691	62115.3281
1202	131947	116761	62201.4651
1203	131965	116779	62223.0685
1204	132088	116827	62338.4488
1205	132505	117125	62787.9985
1206	136174	120252	67131.8756
1207	136217	120286	67184.3269
1208	136383	120414	67353.2299
1209	136404	120434	67379.4398
1210	136421	120448	67397.7758
1211	136668	120567	67677.7058
1212	136754	120631	67766.1394
1213	136863	120709	67899.0538
1214	136870	120716	67907.8473
1215	136935	120781	67989.5579
1216	136953	120785	67998.1240
1217	136993	120806	68038.5864
1218	137485	121297	68657.8018
1219	137530	121342	68714.5256
1220	138890	122653	70423.6088
1221	139095	122796	70661.6488
1222	139740	123343	71442.6339
1223	140385	123890	72228.5729
1224	183850	160682	199398.3888
