# Supplementary material for: Speeding up iterative applications of the BUILD supertree algorithm
Source: PeerJ. 2024 Jan 2;12:e16624. doi: 10.7717/peerj.16624 (PMC10768670; doi:10.7717/peerj.16624)
Supplement: Supplemental Information 3 — Running times on 1223 problems with only incremental optimization enabled. Tab-separated values. [file peerj-12-16624-s003.tsv]

i	splits-all	splits-ok	time
1	25	25	0.0393
2	30	30	0.0414
3	36	36	0.0419
4	161	161	0.0525
5	180	180	0.0544
6	317	316	0.0677
7	330	324	0.0767
8	372	366	0.0803
9	399	391	0.0870
10	426	418	0.0895
11	519	510	0.0999
12	559	548	0.1088
13	970	936	0.2377
14	997	963	0.2401
15	1005	971	0.2410
16	1115	1077	0.2731
17	1313	1234	0.5489
18	1322	1243	0.5503
19	1360	1274	0.6037
20	1371	1281	0.6344
21	1405	1310	0.6808
22	1406	1311	0.6814
23	1448	1353	0.6860
24	1478	1376	0.7450
25	1489	1387	0.7467
26	1518	1409	0.8072
27	1541	1432	0.8102
28	1550	1439	0.8290
29	1580	1468	0.8411
30	1595	1483	0.8424
31	1632	1509	0.9416
32	1686	1559	0.9818
33	1720	1585	1.0570
34	1744	1597	1.1666
35	1782	1615	1.3497
36	1817	1631	1.5220
37	1826	1637	1.5497
38	1828	1639	1.5500
39	1841	1652	1.5512
40	1921	1732	1.5592
41	1928	1739	1.5600
42	2003	1814	1.5661
43	2073	1884	1.5720
44	2140	1951	1.5777
45	2353	2164	1.5957
46	2389	2200	1.5989
47	2452	2263	1.6041
48	2534	2345	1.6109
49	2635	2446	1.6205
50	2707	2518	1.6266
51	2747	2558	1.6300
53	4142	3884	4.0439
54	4478	4160	6.7419
55	5691	5144	18.5958
56	5809	5262	18.6064
57	5912	5321	20.9498
58	5948	5351	21.2741
59	5968	5362	21.7519
60	6070	5464	21.7609
61	6082	5476	21.7622
62	6101	5490	22.0362
63	6120	5499	22.5797
64	6125	5504	22.5804
65	6134	5511	22.6900
67	6142	5515	22.9100
68	6151	5522	23.0217
69	6153	5524	23.0221
70	6181	5538	23.7885
71	6212	5563	24.1215
72	6227	5578	24.1233
73	6230	5581	24.1238
74	6256	5607	24.1261
76	6258	5609	24.1264
77	6263	5614	24.1269
78	6269	5620	24.1278
79	6285	5625	24.7367
80	6310	5643	25.1306
81	6323	5656	25.1320
82	6340	5669	25.3577
83	6343	5672	25.3581
84	6362	5677	26.1395
85	6372	5678	26.6417
86	6396	5692	27.2045
87	6397	5693	27.2046
88	6407	5703	27.2056
89	6430	5722	27.4315
90	6506	5778	28.5583
91	6522	5792	28.6725
92	6525	5793	28.7853
93	6530	5798	28.7858
94	6536	5804	28.7864
95	6542	5810	28.7870
96	6551	5819	28.7878
97	6557	5825	28.7883
98	6562	5830	28.7888
99	6570	5831	29.1862
100	6588	5833	30.0876
101	6624	5846	31.3898
103	6664	5871	32.2383
104	6671	5878	32.2392
105	6686	5891	32.3537
106	6696	5892	32.8613
107	6708	5904	32.8630
108	6718	5907	33.2645
109	6730	5915	33.4947
110	6746	5929	33.6103
111	6769	5940	34.2978
113	6774	5945	34.2984
114	6777	5948	34.2987
115	6781	5952	34.2991
116	6788	5952	34.6962
117	6801	5953	35.3827
118	6803	5955	35.3830
119	6810	5957	35.6654
120	6816	5963	35.6661
121	6817	5964	35.6662
123	6826	5968	35.9543
124	6827	5969	35.9545
125	6863	5990	36.8068
126	6876	5998	37.0966
127	6888	5998	37.7839
128	6896	6004	37.8993
129	6904	6012	37.9002
130	6928	6027	38.4186
131	6934	6033	38.4192
132	6942	6036	38.7050
133	6945	6039	38.7054
135	6947	6041	38.7056
136	6966	6052	39.1677
137	6971	6057	39.1683
138	6989	6075	39.1706
139	6993	6078	39.2292
140	7001	6083	39.4037
141	7002	6083	39.4623
143	7011	6087	39.7534
144	7038	6113	39.8133
146	7048	6113	40.4012
147	7071	6133	40.5772
148	7158	6214	40.9549
149	7181	6237	40.9641
150	7202	6258	40.9689
151	7230	6286	40.9749
152	7244	6300	40.9797
153	7251	6307	40.9832
154	7261	6317	40.9883
155	7272	6328	40.9897
156	7275	6331	40.9924
157	7291	6343	41.2608
158	7300	6352	41.2622
159	7316	6365	41.4687
160	7322	6371	41.4703
162	7338	6387	41.4719
163	7339	6388	41.4720
164	7341	6390	41.4722
165	7349	6398	41.4730
166	7351	6400	41.4732
167	7352	6401	41.4733
168	7361	6410	41.4742
169	7380	6427	41.6021
170	7404	6449	41.7323
171	7417	6462	41.7336
172	7431	6476	41.7349
173	7538	6564	42.9786
174	7540	6566	42.9789
175	7546	6572	42.9795
176	7548	6574	42.9797
177	7626	6620	45.0852
178	7717	6695	46.1433
179	7749	6719	46.6766
180	7757	6726	46.7440
181	7775	6739	47.0736
182	7799	6757	47.4743
183	7838	6789	47.9392
184	7926	6859	49.1484
185	7996	6909	50.4955
186	11880	10793	51.3184
187	12943	11856	51.4372
188	12974	11887	51.4400
189	13009	11922	51.4431
190	13032	11945	51.4452
191	13065	11978	51.4481
192	13077	11990	51.4494
193	13137	12050	51.4546
194	13921	12780	57.7844
195	14528	13387	58.0581
196	14592	13451	58.0776
197	14688	13545	58.3776
198	14743	13597	58.8054
199	14798	13648	59.3707
200	14816	13666	59.3724
201	14830	13678	59.6477
202	14899	13747	59.6536
203	14922	13770	59.6591
204	14989	13836	59.8223
205	15021	13867	59.9801
206	15065	13911	60.0045
207	15098	13944	60.0176
208	15159	14005	60.0336
209	15218	14064	60.0503
210	15277	14123	60.0642
211	15307	14153	60.0669
212	15319	14165	60.0679
213	15341	14187	60.0699
214	15347	14193	60.0704
215	15364	14210	60.0719
216	15374	14220	60.0728
217	15420	14266	60.0770
218	15438	14284	60.0787
219	15461	14307	60.0807
220	15551	14397	60.0887
221	15567	14413	60.0901
222	15578	14424	60.0912
223	15607	14453	60.0979
224	15750	14595	60.2760
225	15823	14668	60.2931
226	15845	14690	60.2951
227	15848	14693	60.2954
228	15862	14707	60.2985
229	15950	14795	60.3217
230	16060	14891	62.3511
231	16110	14941	62.3586
232	16182	15013	62.3752
233	16408	15239	62.3953
234	16457	15288	62.3995
235	16503	15334	62.4035
236	16574	15405	62.4097
237	16637	15468	62.4209
238	16670	15501	62.4304
239	16691	15522	62.4346
240	16776	15602	63.1750
241	16792	15618	63.1765
242	16798	15624	63.1771
243	16813	15639	63.1785
244	16824	15650	63.1795
245	16833	15659	63.1804
246	16845	15671	63.1814
247	16857	15683	63.1825
248	16874	15700	63.1841
249	16885	15711	63.1851
250	16912	15738	63.1875
251	16994	15820	63.1949
252	17014	15840	63.1967
253	17032	15858	63.1984
254	17055	15873	64.3774
255	17081	15899	64.3799
256	17140	15958	64.3852
257	17164	15982	64.3874
258	17265	16083	64.3964
259	17466	16284	64.4792
260	17520	16338	64.4840
261	17572	16390	64.4886
262	17666	16475	65.8612
263	17719	16528	65.8660
264	17725	16534	65.8666
265	17765	16574	65.8702
266	17782	16591	65.8718
267	17793	16602	65.8728
268	17935	16744	65.8860
269	17976	16785	65.8897
270	18046	16855	65.8960
271	18219	17028	65.9129
272	18337	17146	65.9238
273	18348	17157	65.9249
274	18463	17272	65.9359
275	18527	17335	66.1311
276	18807	17615	66.1574
277	18833	17641	66.1597
278	18857	17665	66.1619
279	18877	17685	66.1638
280	18964	17772	66.1714
281	19029	17837	66.1772
282	19043	17851	66.1786
283	19251	18054	67.0160
284	19269	18072	67.0237
285	19324	18121	67.9990
286	19389	18186	68.0072
287	19558	18340	70.3898
288	19616	18396	70.7409
289	19644	18416	72.0215
290	19945	18704	74.3175
291	19946	18705	74.3183
292	20031	18790	74.3788
293	20085	18841	74.9170
294	20089	18845	74.9175
295	20142	18897	75.0840
296	20234	18976	77.3141
297	20423	19165	77.4581
298	20449	19191	77.4612
299	20528	19270	77.4698
300	20647	19372	80.3402
301	20681	19406	80.3614
302	20697	19422	80.3630
303	20863	19588	80.3945
304	20899	19624	80.4056
305	20954	19679	80.4410
306	20991	19716	80.4724
307	21001	19726	80.4792
308	21005	19730	80.4798
309	21010	19735	80.4803
310	21020	19745	80.4870
311	21033	19758	80.4957
312	21131	19856	80.5616
313	21165	19890	80.5646
314	21168	19893	80.5650
315	21180	19905	80.5661
316	21183	19908	80.5664
317	21198	19923	80.5766
318	21210	19935	80.5778
319	21220	19945	80.5787
320	21232	19950	81.7677
321	21238	19956	81.7720
322	21258	19976	81.7738
323	21335	20053	81.8313
324	21350	20068	81.8415
325	21397	20115	81.8870
326	21467	20185	81.9340
327	21527	20224	85.5949
328	21598	20295	85.6496
329	21694	20362	90.6650
330	21723	20389	91.0573
331	21772	20422	93.8667
332	21783	20433	93.8744
333	21821	20471	93.8855
334	21839	20481	95.2644
335	21920	20556	96.3593
336	21938	20559	98.9695
337	22052	20662	100.9520
338	22140	20741	102.5619
339	22215	20816	102.5688
340	22368	20936	108.4026
341	22452	21020	108.4475
342	22495	21063	108.4619
343	22588	21151	109.4213
344	22760	21323	109.5525
345	22826	21389	109.5965
346	22848	21411	109.6297
347	22850	21413	109.6301
348	22976	21539	109.7271
349	23055	21618	109.7887
350	23117	21680	109.8365
351	23179	21742	109.8420
352	23290	21845	111.2774
353	23309	21864	111.2921
354	23335	21878	113.4796
355	23431	21958	116.4420
356	23475	21985	119.6482
357	23490	22000	119.6497
358	23616	22125	119.9438
359	23635	22144	119.9456
360	23681	22190	119.9499
361	23718	22227	119.9533
362	24023	22532	120.2098
363	24058	22564	120.8063
364	24072	22578	120.8095
365	24111	22617	120.8206
366	24184	22690	120.8275
367	24514	23007	123.9231
368	24522	23015	123.9239
369	24542	23032	124.5684
370	24577	23067	124.5716
371	24605	23092	125.2171
372	24617	23104	125.2183
373	24648	23135	125.2242
374	24656	23143	125.2251
375	24661	23148	125.2256
376	24770	23226	131.7360
377	24839	23268	137.4242
378	24888	23296	141.8327
379	24892	23300	141.8332
380	24895	23303	141.8453
381	24939	23347	141.8655
382	24969	23377	141.8793
383	24976	23384	141.8801
384	25018	23426	141.9100
385	25059	23446	146.3018
386	25117	23497	147.7977
387	25136	23510	149.0936
388	25181	23541	151.9980
389	25227	23575	154.5378
390	25241	23589	154.5459
391	25246	23594	154.5499
392	25266	23610	155.4090
393	25279	23618	156.4587
394	25304	23643	156.4827
395	25766	24098	158.1973
396	26245	24534	167.6663
397	26381	24656	170.7798
398	26575	24848	171.3711
399	26743	25012	172.3190
400	26812	25081	172.3677
401	26864	25129	173.2770
402	26884	25149	173.2792
403	27070	25324	175.9523
404	27843	26058	186.2882
405	27895	26102	188.3754
406	27936	26143	188.3796
407	27951	26158	188.3811
408	27963	26170	188.3823
409	27972	26179	188.3832
410	27992	26199	188.3851
411	28212	26412	190.0994
412	28298	26482	193.9762
413	28466	26616	202.2798
414	28554	26686	206.6235
415	28570	26702	206.6255
416	28689	26815	208.0899
417	28776	26874	214.8485
418	28818	26895	219.9140
419	28848	26925	219.9175
420	28853	26929	220.1597
421	28889	26963	220.6492
422	28906	26980	220.6512
423	28918	26992	220.6526
424	28932	27006	220.6542
425	28941	27015	220.6554
426	28948	27022	220.6563
427	28956	27030	220.6573
428	28965	27039	220.6583
429	28971	27045	220.6590
430	29116	27190	220.6751
431	29158	27226	222.1126
432	29201	27263	223.5602
433	29223	27285	223.5625
434	29228	27290	223.5630
435	29259	27321	223.5660
436	29264	27326	223.5666
437	29346	27408	223.5742
438	29426	27479	225.7632
439	29430	27483	225.7637
440	29438	27491	225.7645
441	29443	27496	225.7650
442	29497	27550	225.7700
443	29502	27555	225.7706
444	29544	27597	225.7744
445	29575	27628	225.7773
446	29613	27655	228.4511
447	29626	27667	228.6924
448	29641	27682	228.6939
449	29657	27698	228.6955
450	29680	27721	228.6977
451	29720	27761	228.7015
452	29733	27774	228.7028
453	29743	27784	228.7038
454	29749	27790	228.7044
455	29760	27801	228.7055
456	29779	27820	228.7073
457	29783	27824	228.7078
458	29808	27849	228.7103
459	29847	27888	228.7139
460	29911	27942	231.1627
461	29953	27982	231.6547
462	29980	28009	231.6573
463	30262	28291	231.6837
464	30263	28292	231.6839
465	30274	28303	231.6850
466	30327	28356	231.6900
467	30328	28357	231.6901
468	30341	28370	231.6915
469	30356	28385	231.6930
470	30382	28402	233.8923
471	30416	28436	233.8957
472	30425	28443	234.3893
473	30441	28455	235.3652
474	30448	28462	235.3660
475	30456	28470	235.3668
476	30491	28505	235.3700
477	30494	28508	235.3704
478	30514	28528	235.3723
479	30528	28542	235.3736
480	30532	28546	235.3741
481	30539	28553	235.3747
482	30548	28562	235.3756
483	30565	28579	235.3773
484	30644	28657	235.6291
485	30659	28672	235.6306
486	30718	28728	236.3682
487	30750	28759	236.6144
488	30849	28844	240.0633
489	30874	28869	240.0658
490	30877	28872	240.0661
491	30898	28893	240.0682
492	30932	28926	240.3211
493	30938	28932	240.3218
494	31070	29064	240.3346
495	31125	29119	240.3398
496	31129	29123	240.3403
497	31132	29126	240.3406
498	31156	29150	240.3430
499	31174	29168	240.3448
500	31201	29195	240.3475
501	31227	29217	241.3441
502	31229	29219	241.3443
503	31269	29259	241.3483
504	31555	29545	241.3778
505	31580	29565	242.6278
506	31605	29590	242.6303
507	31617	29602	242.6315
508	31620	29605	242.6319
509	31643	29628	242.6341
510	31670	29655	242.6366
511	31696	29681	242.6391
512	31699	29684	242.6394
513	31728	29713	242.6422
514	31765	29750	242.6457
515	31768	29751	243.1485
516	31769	29752	243.1487
517	31799	29782	243.1524
518	32450	30398	252.0127
519	32550	30486	255.0437
520	32561	30497	255.0450
521	32580	30516	255.0470
522	32624	30560	255.0514
523	32627	30563	255.0517
524	32701	30637	255.0589
525	32708	30644	255.0597
526	32720	30656	255.0609
527	32726	30662	255.0615
528	32785	30719	255.5754
529	32814	30748	255.5783
530	32819	30753	255.5790
531	32864	30798	255.5834
532	33035	30969	255.6001
533	33058	30992	255.6024
534	33063	30997	255.6029
535	33065	30999	255.6032
536	33073	31006	255.8588
537	33087	31020	255.8604
538	33096	31029	255.8627
539	33136	31069	255.8668
540	33158	31091	255.8691
541	33267	31199	256.1349
542	33299	31231	256.1382
543	33307	31238	256.3943
544	33375	31306	256.4010
545	33380	31311	256.4016
546	33404	31335	256.4040
547	33416	31347	256.4052
548	33505	31433	257.1797
549	33521	31449	257.1814
550	33628	31556	257.1918
551	33679	31607	257.1968
552	33691	31619	257.1980
553	34040	31963	258.5073
554	34054	31973	259.5319
555	34058	31977	259.5324
556	34071	31990	259.5338
557	34182	32101	259.5448
558	34190	32109	259.5456
559	34206	32125	259.5472
560	34211	32130	259.5478
561	34268	32185	260.0683
562	34275	32192	260.0691
563	34376	32277	264.1892
564	34439	32340	264.1956
565	35166	33008	279.5202
566	35342	33141	290.6423
567	35794	33557	300.1439
568	35916	33649	308.0643
569	35929	33662	308.0687
570	36957	34318	408.5036
571	37009	34359	411.5163
572	37082	34412	417.0317
573	37111	34433	419.2355
574	37180	34489	422.8400
575	37208	34510	424.7776
576	37247	34538	427.8154
577	37387	34650	435.6152
578	37435	34685	439.2167
579	37555	34783	445.3430
580	37655	34865	450.3662
581	37752	34936	457.6163
582	37773	34957	457.6197
583	37798	34970	460.9619
584	37828	34974	468.1934
585	38024	35156	472.2777
586	38251	35322	490.1214
587	38422	35470	496.8858
588	44853	40384	988.3921
589	51227	44643	1811.3652
590	51580	44996	1811.4026
591	51664	45066	1817.4125
592	51830	45200	1831.2457
593	51868	45225	1836.8795
594	51870	45227	1836.8798
595	52158	45515	1836.9078
596	52166	45523	1836.9085
597	52172	45529	1836.9091
598	52181	45538	1836.9100
599	52194	45551	1836.9112
600	52201	45558	1836.9119
601	52544	45901	1836.9436
602	52721	46064	1843.0260
603	54112	47367	1881.7316
604	54137	47392	1881.7340
605	54152	47407	1881.7355
606	54159	47414	1881.7362
607	54201	47456	1881.7401
608	54240	47495	1881.7437
609	55043	48281	1889.3773
610	55640	48629	1999.8949
611	55724	48713	1999.9029
612	55808	48770	2011.9139
613	55842	48804	2011.9171
614	55844	48806	2011.9174
615	56003	48960	2014.1850
616	56035	48988	2015.9865
617	56230	49175	2019.6046
618	56246	49184	2022.7570
619	56301	49232	2025.9241
620	56449	49341	2043.4765
621	56652	49537	2046.6858
622	56739	49624	2046.7238
623	56954	49833	2049.5056
624	56983	49862	2049.5128
625	57021	49889	2054.4991
626	57135	49980	2064.9973
627	57197	50027	2071.8249
628	57378	50170	2089.1345
629	57938	50585	2155.0728
630	58144	50787	2156.9342
631	58187	50819	2161.9776
632	58245	50865	2167.4745
633	58470	51090	2167.4958
634	58549	51169	2167.5029
635	58874	51494	2167.5333
636	58968	51588	2167.5416
637	58973	51593	2167.5421
638	59003	51623	2167.5449
639	59023	51643	2167.5467
640	59244	51863	2168.0311
641	62086	54680	2180.3676
642	62093	54687	2180.3738
643	62193	54787	2180.3830
644	66225	58699	2240.3442
645	70291	62258	2512.8177
646	70333	62300	2512.8219
647	70357	62324	2512.8241
648	70410	62375	2513.9110
649	70412	62377	2513.9113
650	70442	62407	2513.9141
651	70497	62462	2513.9192
652	70504	62469	2513.9199
653	70560	62525	2513.9251
654	70591	62555	2514.4693
655	70671	62631	2516.6666
656	70721	62681	2516.6713
657	70837	62777	2527.6408
658	70888	62827	2528.1954
659	70906	62844	2528.7434
660	70918	62856	2528.7446
661	70936	62874	2528.7464
662	70947	62883	2529.8405
663	71084	62979	2552.4075
664	71096	62991	2552.4087
665	71381	63276	2552.4366
666	71412	63307	2552.4395
667	71462	63357	2552.4444
668	71508	63403	2552.4487
669	71543	63438	2552.4518
670	71711	63606	2552.4675
671	71908	63803	2552.4873
672	71947	63818	2565.7935
673	71949	63820	2565.7938
674	72207	64078	2565.8189
675	72346	64202	2574.1120
676	72494	64316	2592.9238
677	72516	64338	2592.9259
678	73843	65665	2593.0756
679	73941	65763	2593.0852
680	74343	66165	2593.1276
681	74459	66247	2612.3279
682	74502	66287	2614.0286
683	74526	66311	2614.0321
684	74567	66352	2614.0394
685	74590	66375	2614.0417
686	74601	66384	2615.1785
687	74617	66400	2615.1803
688	74661	66444	2615.1849
689	74700	66475	2619.7022
690	74715	66490	2619.7037
691	74727	66502	2619.7049
692	74744	66519	2619.7066
693	74810	66585	2619.7128
694	74840	66607	2624.2528
695	74854	66621	2624.2542
696	74885	66652	2624.2571
697	75377	67144	2624.3047
698	75445	67185	2639.6055
699	75484	67220	2641.8863
700	75559	67295	2641.8935
701	75590	67326	2641.8964
702	75639	67375	2641.9157
703	75668	67404	2641.9184
704	75761	67496	2642.7400
705	75790	67525	2642.7446
706	75863	67598	2642.7514
707	76022	67731	2657.7357
708	76070	67779	2657.7403
709	76179	67857	2675.6392
710	76208	67886	2675.6479
711	76267	67942	2677.3914
712	76318	67989	2679.7864
713	76391	68062	2679.7931
714	76442	68110	2681.5776
715	76444	68112	2681.5779
717	76480	68148	2681.5813
718	76485	68153	2681.5819
719	76514	68182	2681.5846
720	76517	68185	2681.5850
721	76523	68191	2681.5856
722	76531	68199	2681.5866
723	76533	68201	2681.5868
724	76534	68202	2681.5869
725	76573	68241	2681.5906
726	76581	68245	2683.9271
727	76606	68270	2683.9296
728	76607	68271	2683.9297
729	76637	68301	2683.9326
730	76666	68322	2688.6126
731	76676	68332	2688.6137
732	76679	68335	2688.6140
733	76682	68338	2688.6144
734	76686	68342	2688.6149
736	76705	68361	2688.6167
737	76709	68365	2688.6172
738	76718	68374	2688.6181
739	76734	68390	2688.6197
740	76739	68393	2689.7941
741	76743	68397	2689.7947
742	76757	68410	2690.3836
743	76760	68413	2690.3840
744	76764	68415	2691.5559
745	76772	68421	2692.7255
746	76778	68423	2695.0687
747	76788	68433	2695.0697
748	76795	68440	2695.0704
749	76803	68448	2695.0713
750	76804	68449	2695.0715
751	76812	68457	2695.0723
753	76814	68459	2695.0725
754	76824	68469	2695.0735
755	76830	68475	2695.0741
756	76833	68478	2695.0745
757	76856	68501	2695.0768
758	76858	68503	2695.0770
759	76863	68508	2695.0776
760	76868	68513	2695.0782
761	76872	68517	2695.0786
762	76876	68521	2695.0791
763	76881	68526	2695.0796
766	76892	68536	2695.6677
767	76914	68558	2695.6699
768	76924	68568	2695.6710
769	76955	68599	2695.6741
770	76985	68629	2695.6770
771	78505	70149	2695.9213
772	79466	71081	2713.5433
773	79492	71096	2720.2063
774	79522	71121	2723.2321
775	79557	71153	2725.0599
776	79567	71163	2725.0619
777	82170	73506	2885.3657
778	82203	73534	2888.4944
779	82240	73564	2892.8646
780	82275	73597	2894.1210
781	82324	73632	2902.8911
782	82357	73659	2906.6532
783	82369	73668	2908.5262
784	82381	73673	2912.8996
785	82442	73734	2912.9177
786	82491	73783	2912.9226
787	82825	74071	2941.7086
788	82858	74104	2941.7120
789	82904	74150	2941.7166
790	82923	74169	2941.7186
791	82998	74244	2941.7260
792	83106	74352	2941.7366
793	83148	74394	2941.7408
794	83248	74484	2948.3664
795	83288	74524	2948.3703
796	83352	74554	2970.4950
797	83458	74660	2970.5055
799	83604	74806	2970.7711
800	84087	75280	2978.0655
801	84188	75381	2978.1415
802	84189	75382	2978.1418
803	84265	75458	2978.2185
804	84405	75570	2996.6311
805	84463	75628	2996.6756
806	84492	75657	2996.7109
807	84575	75731	3002.6929
808	84627	75783	3002.7021
809	84652	75808	3002.7047
810	84697	75853	3002.7198
811	84752	75898	3009.3767
812	84802	75948	3009.3822
813	84832	75978	3009.4076
814	84875	76015	3013.4421
815	84922	76061	3014.1054
816	84962	76101	3014.1386
817	84982	76121	3014.1456
818	85019	76145	3022.7131
819	85090	76196	3035.8927
820	85124	76230	3035.8964
821	85155	76261	3035.8997
822	85166	76272	3035.9009
823	85180	76286	3035.9024
824	85219	76312	3044.4793
825	85290	76379	3047.2107
826	85322	76411	3047.2225
827	85354	76443	3047.2258
828	85420	76501	3052.7124
829	85489	76559	3060.0875
830	85495	76564	3060.7546
831	85512	76581	3060.7564
832	85527	76595	3061.4472
833	85545	76613	3061.4493
834	85567	76635	3061.4517
835	85587	76655	3061.4540
836	85600	76664	3064.1009
837	85624	76688	3064.1034
838	85642	76706	3064.1053
839	85672	76736	3064.1225
840	85680	76744	3064.1233
841	85697	76761	3064.1446
842	85705	76769	3064.1455
843	85734	76797	3064.8368
844	85752	76815	3064.8587
845	85793	76852	3067.6845
846	85816	76875	3067.6869
847	85831	76890	3067.6945
848	85849	76908	3067.7036
849	85865	76924	3067.7052
850	85881	76940	3067.7418
851	85913	76972	3067.7450
852	85980	77039	3067.8197
853	86017	77076	3067.8957
854	86213	77271	3069.1306
855	86217	77275	3069.1312
856	86220	77278	3069.1315
857	86223	77280	3069.8125
858	86231	77288	3069.8135
859	86238	77295	3069.8143
860	86277	77334	3069.8187
861	86297	77354	3069.8485
862	86319	77372	3072.6085
863	86329	77381	3073.3004
864	86331	77383	3073.3013
865	86338	77390	3073.3138
866	86341	77393	3073.3155
867	86351	77403	3073.3217
868	86355	77407	3073.3285
869	86369	77421	3073.3375
870	86376	77428	3073.3413
871	86397	77440	3079.5128
872	86424	77464	3081.6308
873	86447	77487	3081.6333
874	90490	80946	3492.0482
875	90523	80973	3496.3533
876	90536	80986	3496.3718
877	90569	81016	3498.5286
878	90582	81028	3499.2910
879	90626	81059	3508.7021
880	90660	81091	3510.1885
881	90823	81244	3517.7020
882	91035	81433	3534.7878
883	91295	81651	3565.8163
884	91525	81761	3653.4555
885	91591	81827	3653.5575
886	91741	81972	3657.5534
887	91750	81978	3659.8011
888	91976	82136	3709.7574
889	92035	82185	3717.1515
890	92094	82213	3739.9828
891	92314	82354	3798.2870
892	92369	82389	3813.0292
893	92377	82397	3813.0302
894	92389	82409	3813.0316
895	92429	82430	3827.0072
896	92510	82511	3827.0347
897	92532	82533	3827.0840
898	92577	82578	3827.0890
899	92600	82601	3827.0916
900	92630	82631	3827.1122
901	92660	82657	3830.1005
902	92758	82750	3833.9893
903	92779	82771	3834.0119
904	92782	82774	3834.0180
905	92972	82961	3836.2478
906	93097	83085	3837.1911
907	93610	83597	3838.4169
908	93620	83607	3838.4181
909	93652	83639	3838.4213
910	93662	83649	3838.4224
911	93701	83688	3838.4264
912	93959	83927	3852.9138
913	93995	83963	3852.9433
914	94023	83991	3852.9463
915	94378	84345	3854.1458
916	94503	84450	3869.1382
917	94510	84457	3869.1391
918	94560	84507	3869.1443
919	94568	84515	3869.1451
920	94589	84536	3869.1474
921	94618	84565	3869.1582
922	94727	84668	3874.0020
923	94848	84780	3881.0515
924	94902	84832	3882.6602
925	94921	84846	3886.4686
926	94954	84867	3895.6119
927	94978	84885	3900.2196
928	95012	84919	3900.4032
929	95165	85036	3927.8955
930	95169	85040	3927.8986
931	95205	85074	3929.5675
932	95235	85095	3936.4107
933	95243	85103	3936.4184
934	95277	85132	3940.3175
935	95284	85139	3940.3359
936	95297	85152	3940.3991
937	95379	85234	3940.4796
938	95452	85295	3949.7153
939	95473	85315	3950.5081
940	95496	85320	3964.1283
941	95549	85364	3971.0195
942	95554	85369	3971.0438
943	95602	85416	3971.9256
944	95609	85419	3975.0063
945	95776	85547	4005.2947
946	95781	85552	4005.2953
947	96284	86039	4018.9341
948	96299	86042	4028.4876
949	96355	86069	4051.5110
950	98529	87975	4271.5156
951	98550	87991	4275.5331
952	98669	88064	4313.2925
953	98993	88342	4351.3527
954	99008	88355	4353.0746
955	99200	88544	4355.5967
956	99238	88577	4359.7370
957	99264	88600	4362.2706
958	99525	88812	4401.3579
959	99538	88825	4401.3747
960	99595	88855	4423.0808
961	99633	88878	4435.1744
962	99669	88908	4440.0585
963	99859	89094	4443.6443
964	99906	89128	4454.2673
965	99956	89174	4457.6254
966	108303	96779	5137.5767
967	108521	96939	5194.8795
968	108522	96940	5194.8798
969	108533	96951	5194.8810
970	108688	97104	5196.8768
971	108720	97134	5198.9218
972	108746	97157	5201.9123
973	108769	97169	5212.7121
974	108828	97228	5212.7796
975	108841	97236	5217.7059
976	108999	97361	5250.8250
977	109058	97386	5284.9817
978	109158	97486	5285.0665
979	109179	97507	5285.0687
980	109185	97513	5285.0694
981	109206	97534	5285.1238
982	109215	97540	5288.0996
983	109219	97544	5288.1048
984	109228	97553	5288.1165
985	109246	97571	5288.1204
986	109279	97604	5288.1238
987	109313	97638	5288.1516
988	109379	97704	5288.1583
989	109384	97706	5291.1127
990	109401	97719	5295.1418
991	109445	97763	5295.1465
992	109472	97790	5295.1494
993	109492	97810	5295.1516
994	109521	97839	5295.1547
995	109575	97878	5310.8473
996	109587	97882	5318.7799
997	109611	97901	5323.7772
998	109691	97981	5323.7860
999	109753	98030	5336.6466
1000	109832	98102	5343.7192
1001	109847	98117	5343.7210
1002	109857	98127	5343.7287
1003	109871	98140	5344.7318
1004	109906	98165	5354.6324
1005	109909	98167	5355.6216
1006	109940	98194	5359.7000
1007	110032	98260	5385.8028
1008	110157	98368	5403.1569
1009	110180	98391	5403.1596
1010	110212	98421	5405.1953
1011	110275	98450	5439.2793
1012	110412	98526	5500.3010
1013	110445	98559	5500.3046
1014	110589	98701	5502.3741
1015	110638	98749	5503.3732
1016	110680	98791	5503.3779
1017	110686	98797	5503.3787
1018	110726	98828	5512.3338
1019	110732	98834	5512.3345
1020	110739	98841	5512.3353
1021	110766	98868	5512.3584
1022	110776	98878	5512.3949
1023	110787	98888	5513.4340
1024	110793	98892	5515.4195
1025	110813	98903	5524.4482
1026	110831	98920	5525.5240
1027	110892	98981	5525.5358
1028	110897	98986	5525.5364
1029	110937	99023	5528.5431
1030	110955	99041	5528.5450
1031	111104	99190	5528.5620
1032	111136	99222	5528.5685
1033	111187	99273	5528.5738
1034	111361	99395	5580.8816
1035	111368	99402	5580.8924
1036	111482	99499	5598.1965
1037	111522	99530	5607.1994
1038	111701	99694	5622.6038
1039	111769	99762	5622.7098
1040	111778	99771	5622.7203
1041	111823	99800	5638.8179
1042	111831	99808	5638.8788
1043	111836	99813	5638.8795
1044	111982	99959	5639.0985
1045	111994	99966	5644.3231
1046	112008	99976	5648.4911
1047	112024	99992	5648.4929
1048	112112	100072	5657.0928
1049	112117	100077	5657.1107
1050	112143	100103	5657.1215
1051	112212	100172	5657.1290
1052	112278	100222	5674.1091
1053	112346	100290	5674.1167
1054	112352	100296	5674.1174
1055	112381	100309	5690.7974
1056	112434	100356	5697.2057
1057	112446	100368	5697.2071
1058	112457	100375	5701.5228
1059	112468	100383	5704.6619
1060	112472	100387	5704.6625
1061	112489	100400	5708.8547
1062	112493	100403	5709.8971
1063	112715	100607	5729.8329
1064	112720	100612	5729.8336
1065	112901	100759	5767.7455
1066	113037	100891	5772.2289
1067	113075	100917	5785.5297
1068	113112	100946	5794.0874
1069	113129	100963	5794.0894
1070	113136	100969	5795.1582
1071	113147	100973	5802.5398
1072	113160	100981	5807.8259
1073	113252	101063	5818.3390
1074	113258	101069	5818.3398
1075	113271	101082	5818.3413
1076	113308	101111	5826.7576
1077	113384	101187	5826.7889
1078	113425	101223	5832.0558
1079	113437	101234	5833.1158
1080	113474	101271	5833.1373
1081	113502	101299	5833.1552
1082	113576	101373	5833.1634
1083	113615	101401	5844.7751
1084	113635	101418	5848.1009
1085	113649	101422	5858.9157
1086	113669	101437	5864.4222
1087	113701	101468	5865.5341
1088	113723	101485	5870.8882
1089	113767	101529	5870.8932
1090	113796	101556	5873.1133
1091	113825	101578	5880.5237
1092	113830	101582	5881.6520
1093	113844	101590	5888.0980
1094	113869	101603	5901.0429
1095	113880	101614	5901.0443
1096	113906	101626	5915.8471
1097	113937	101655	5918.0402
1098	113980	101698	5918.0593
1099	113993	101711	5918.0925
1100	114039	101743	5933.1198
1101	114050	101754	5933.1805
1102	114065	101766	5936.5190
1103	114075	101775	5937.6784
1104	114101	101793	5946.6202
1105	114125	101812	5952.2090
1106	114217	101858	6003.4379
1107	114225	101866	6003.4665
1108	114428	102069	6003.4893
1109	114458	102071	6034.6096
1110	114546	102142	6053.8212
1111	114609	102184	6077.3521
1112	114714	102282	6085.6767
1113	114731	102296	6089.0644
1114	114830	102391	6093.8583
1115	114880	102438	6097.4700
1116	115032	102547	6145.7201
1117	115061	102576	6145.7234
1118	115135	102616	6183.6077
1119	115205	102686	6183.8846
1120	115228	102706	6187.3477
1121	115303	102768	6202.0730
1122	115338	102797	6208.8754
1123	115345	102804	6208.8997
1124	115973	103387	6260.9764
1125	115989	103401	6263.2736
1127	116001	103411	6265.7308
1128	116009	103419	6265.7335
1129	116138	103548	6265.9215
1130	116148	103558	6265.9552
1131	116246	103656	6266.1628
1132	116264	103674	6266.1648
1133	116375	103724	6335.3441
1134	116435	103769	6352.8420
1135	116456	103790	6352.8726
1136	116464	103798	6352.8736
1137	116484	103818	6352.8838
1138	116511	103843	6355.1925
1139	116525	103857	6355.1941
1140	116543	103875	6355.2324
1141	116546	103877	6356.3632
1142	116558	103889	6356.3647
1143	116579	103910	6356.4621
1144	116604	103935	6356.5145
1145	116621	103952	6356.5164
1146	127834	113335	8713.9573
1147	127839	113337	8718.1787
1148	127847	113342	8722.3700
1149	127987	113477	8729.9504
1150	128212	113688	8750.4927
1151	128235	113711	8750.4954
1152	128261	113727	8764.7788
1153	128381	113847	8764.7926
1155	128432	113898	8764.9097
1156	128442	113906	8767.8265
1157	128563	113983	8831.3659
1158	128679	114057	8890.8559
1159	128738	114106	8905.2730
1160	128773	114138	8909.8470
1161	128775	114140	8909.8474
1162	128801	114166	8909.8503
1163	128825	114182	8921.2258
1164	128862	114218	8922.6682
1165	128897	114241	8939.7508
1166	128933	114273	8945.4708
1167	128936	114275	8946.9183
1168	129252	114501	9074.3566
1169	129257	114505	9075.7857
1170	129260	114508	9075.7861
1171	129263	114511	9075.7866
1172	129287	114535	9075.7928
1173	129297	114544	9077.2051
1174	129687	114908	9114.5189
1176	129702	114919	9120.2896
1177	129706	114923	9120.3608
1178	129709	114926	9120.3693
1179	129738	114947	9131.9001
1180	129772	114972	9144.9176
1181	129838	115004	9194.6411
1182	129876	115028	9214.9790
1183	129937	115072	9240.2601
1184	129957	115086	9248.9020
1185	129973	115099	9253.2232
1186	129994	115115	9260.4102
1187	130088	115182	9299.1223
1188	130233	115319	9310.5041
1189	130507	115515	9422.4566
1190	130566	115541	9469.8108
1191	130577	115552	9469.9061
1192	130591	115558	9481.3580
1193	130749	115709	9491.9592
1194	130769	115729	9491.9803
1195	131236	116117	9608.4152
1196	131644	116505	9638.9790
1197	131672	116528	9646.3058
1198	131686	116542	9646.3742
1199	131706	116562	9646.5476
1200	131845	116670	9691.8281
1201	131875	116691	9704.9410
1202	131947	116761	9708.0078
1203	131965	116779	9708.0426
1204	132088	116827	9817.2895
1205	132505	117125	9992.4835
1206	136174	120252	10811.8224
1207	136217	120286	10825.7855
1208	136383	120414	10883.7123
1209	136404	120434	10885.2172
1210	136421	120448	10890.1945
1211	136668	120567	11084.3154
1212	136754	120631	11117.9838
1213	136863	120709	11165.2897
1214	136870	120716	11165.3063
1215	136935	120781	11165.3135
1216	136953	120785	11186.7102
1217	136993	120806	11215.6374
1218	137485	121297	11218.5152
1219	137530	121342	11218.5204
1220	138890	122653	11297.1896
1221	139095	122796	11392.8118
1222	139740	123343	11546.0011
1223	140385	123890	11699.4609
1224	183850	160682	33951.6606
