# Supplementary material for: Speeding up iterative applications of the BUILD supertree algorithm
Source: PeerJ. 2024 Jan 2;12:e16624. doi: 10.7717/peerj.16624 (PMC10768670; doi:10.7717/peerj.16624)
Supplement: Supplemental Information 4 — Running times on 1223 problems with incremental and rollback optimizations enabled. Tab-separated values. [file peerj-12-16624-s004.tsv]

i	splits-all	splits-ok	time
1	25	25	0.0386
2	30	30	0.0406
3	36	36	0.0411
4	161	161	0.0526
5	180	180	0.0546
6	317	316	0.0670
7	330	324	0.0682
8	372	366	0.0720
9	399	391	0.0752
10	426	418	0.0779
11	519	510	0.0863
12	559	548	0.0904
13	970	936	0.1425
14	997	963	0.1450
15	1005	971	0.1462
16	1115	1077	0.1572
17	1313	1234	0.1781
18	1322	1243	0.1796
19	1360	1274	0.1835
20	1371	1281	0.1854
21	1405	1310	0.1945
22	1406	1311	0.1951
23	1448	1353	0.2000
24	1478	1376	0.2043
25	1489	1387	0.2065
26	1518	1409	0.2119
27	1541	1432	0.2151
28	1550	1439	0.2176
29	1580	1468	0.2216
30	1595	1483	0.2230
31	1632	1509	0.2276
32	1686	1559	0.2334
33	1720	1585	0.2386
34	1744	1597	0.2419
35	1782	1615	0.2478
36	1817	1631	0.2513
37	1826	1637	0.2522
38	1828	1639	0.2524
39	1841	1652	0.2537
40	1921	1732	0.2625
41	1928	1739	0.2634
42	2003	1814	0.2698
43	2073	1884	0.2761
44	2140	1951	0.2818
45	2353	2164	0.3008
46	2389	2200	0.3041
47	2452	2263	0.3107
48	2534	2345	0.3179
49	2635	2446	0.3288
50	2707	2518	0.3353
51	2747	2558	0.3390
53	4142	3884	0.6659
54	4478	4160	0.7536
55	5691	5144	1.4635
56	5809	5262	1.4739
57	5912	5321	1.4834
58	5948	5351	1.4870
59	5968	5362	1.4889
60	6070	5464	1.4977
61	6082	5476	1.4990
62	6101	5490	1.5007
63	6120	5499	1.5033
64	6125	5504	1.5039
65	6134	5511	1.5050
67	6142	5515	1.5057
68	6151	5522	1.5066
69	6153	5524	1.5069
70	6181	5538	1.5099
71	6212	5563	1.5127
72	6227	5578	1.5144
73	6230	5581	1.5148
74	6256	5607	1.5172
76	6258	5609	1.5174
77	6263	5614	1.5179
78	6269	5620	1.5187
79	6285	5625	1.5221
80	6310	5643	1.5246
81	6323	5656	1.5259
82	6340	5669	1.5274
83	6343	5672	1.5277
84	6362	5677	1.5311
85	6372	5678	1.5328
86	6396	5692	1.5348
87	6397	5693	1.5349
88	6407	5703	1.5359
89	6430	5722	1.5380
90	6506	5778	1.5461
91	6522	5792	1.5478
92	6525	5793	1.5482
93	6530	5798	1.5486
94	6536	5804	1.5492
95	6542	5810	1.5498
96	6551	5819	1.5505
97	6557	5825	1.5511
98	6562	5830	1.5515
99	6570	5831	1.5535
100	6588	5833	1.5580
101	6624	5846	1.5617
103	6664	5871	1.5656
104	6671	5878	1.5663
105	6686	5891	1.5690
106	6696	5892	1.5715
107	6708	5904	1.5731
108	6718	5907	1.5742
109	6730	5915	1.5757
110	6746	5929	1.5771
111	6769	5940	1.5792
113	6774	5945	1.5797
114	6777	5948	1.5799
115	6781	5952	1.5803
116	6788	5952	1.5809
117	6801	5953	1.5823
118	6803	5955	1.5825
119	6810	5957	1.5840
120	6816	5963	1.5846
121	6817	5964	1.5847
123	6826	5968	1.5855
124	6827	5969	1.5856
125	6863	5990	1.5920
126	6876	5998	1.5932
127	6888	5998	1.5956
128	6896	6004	1.5964
129	6904	6012	1.5973
130	6928	6027	1.5995
131	6934	6033	1.6001
132	6942	6036	1.6014
133	6945	6039	1.6018
135	6947	6041	1.6020
136	6966	6052	1.6045
137	6971	6057	1.6050
138	6989	6075	1.6072
139	6993	6078	1.6076
140	7001	6083	1.6083
141	7002	6083	1.6085
143	7011	6087	1.6093
144	7038	6113	1.6120
146	7048	6113	1.6130
147	7071	6133	1.6157
148	7158	6214	1.6355
149	7181	6237	1.6437
150	7202	6258	1.6485
151	7230	6286	1.6555
152	7244	6300	1.6608
153	7251	6307	1.6643
154	7261	6317	1.6697
155	7272	6328	1.6708
156	7275	6331	1.6737
157	7291	6343	1.6943
158	7300	6352	1.6952
159	7316	6365	1.7162
160	7322	6371	1.7168
162	7338	6387	1.7183
163	7339	6388	1.7185
164	7341	6390	1.7187
165	7349	6398	1.7195
166	7351	6400	1.7197
167	7352	6401	1.7198
168	7361	6410	1.7206
169	7380	6427	1.7222
170	7404	6449	1.7244
171	7417	6462	1.7255
172	7431	6476	1.7267
173	7538	6564	1.7363
174	7540	6566	1.7365
175	7546	6572	1.7371
176	7548	6574	1.7373
177	7626	6620	1.7446
178	7717	6695	1.7530
179	7749	6719	1.7564
180	7757	6726	1.7572
181	7775	6739	1.7589
182	7799	6757	1.7609
183	7838	6789	1.7649
184	7926	6859	1.7731
185	7996	6909	1.7794
186	11880	10793	2.6308
187	12943	11856	2.7525
188	12974	11887	2.7553
189	13009	11922	2.7583
190	13032	11945	2.7603
191	13065	11978	2.7632
192	13077	11990	2.7643
193	13137	12050	2.7697
194	13921	12780	2.8520
195	14528	13387	3.1302
196	14592	13451	3.1497
197	14688	13545	3.1777
198	14743	13597	3.2063
199	14798	13648	3.2315
200	14816	13666	3.2331
201	14830	13678	3.2387
202	14899	13747	3.2448
203	14922	13770	3.2498
204	14989	13836	3.2800
205	15021	13867	3.3053
206	15065	13911	3.3303
207	15098	13944	3.3437
208	15159	14005	3.3603
209	15218	14064	3.3776
210	15277	14123	3.3915
211	15307	14153	3.3941
212	15319	14165	3.3951
213	15341	14187	3.3969
214	15347	14193	3.3975
215	15364	14210	3.3990
216	15374	14220	3.3998
217	15420	14266	3.4039
218	15438	14284	3.4056
219	15461	14307	3.4077
220	15551	14397	3.4157
221	15567	14413	3.4172
222	15578	14424	3.4182
223	15607	14453	3.4248
224	15750	14595	3.4625
225	15823	14668	3.4797
226	15845	14690	3.4817
227	15848	14693	3.4820
228	15862	14707	3.4852
229	15950	14795	3.5082
230	16060	14891	3.5347
231	16110	14941	3.5417
232	16182	15013	3.5587
233	16408	15239	3.5797
234	16457	15288	3.5840
235	16503	15334	3.5880
236	16574	15405	3.5945
237	16637	15468	3.6058
238	16670	15501	3.6155
239	16691	15522	3.6198
240	16776	15602	3.6277
241	16792	15618	3.6292
242	16798	15624	3.6297
243	16813	15639	3.6311
244	16824	15650	3.6321
245	16833	15659	3.6329
246	16845	15671	3.6340
247	16857	15683	3.6351
248	16874	15700	3.6367
249	16885	15711	3.6378
250	16912	15738	3.6404
251	16994	15820	3.6479
252	17014	15840	3.6498
253	17032	15858	3.6516
254	17055	15873	3.6633
255	17081	15899	3.6657
256	17140	15958	3.6710
257	17164	15982	3.6732
258	17265	16083	3.6825
259	17466	16284	3.7663
260	17520	16338	3.7714
261	17572	16390	3.7763
262	17666	16475	3.8321
263	17719	16528	3.8371
264	17725	16534	3.8377
265	17765	16574	3.8413
266	17782	16591	3.8430
267	17793	16602	3.8441
268	17935	16744	3.8582
269	17976	16785	3.8620
270	18046	16855	3.8686
271	18219	17028	3.8855
272	18337	17146	3.8971
273	18348	17157	3.8982
274	18463	17272	3.9098
275	18527	17335	3.9504
276	18807	17615	3.9785
277	18833	17641	3.9810
278	18857	17665	3.9833
279	18877	17685	3.9852
280	18964	17772	3.9934
281	19029	17837	3.9994
282	19043	17851	4.0008
283	19251	18054	4.0669
284	19269	18072	4.0735
285	19324	18121	4.1141
286	19389	18186	4.1205
287	19558	18340	4.1863
288	19616	18396	4.2283
289	19644	18416	4.2490
290	19945	18704	4.4688
291	19946	18705	4.4696
292	20031	18790	4.5299
293	20085	18841	4.5756
294	20089	18845	4.5761
295	20142	18897	4.5812
296	20234	18976	4.7087
297	20423	19165	4.8507
298	20449	19191	4.8532
299	20528	19270	4.8609
300	20647	19372	4.8724
301	20681	19406	4.8932
302	20697	19422	4.8948
303	20863	19588	4.9269
304	20899	19624	4.9378
305	20954	19679	4.9737
306	20991	19716	5.0053
307	21001	19726	5.0121
308	21005	19730	5.0126
309	21010	19735	5.0131
310	21020	19745	5.0198
311	21033	19758	5.0287
312	21131	19856	5.0953
313	21165	19890	5.0986
314	21168	19893	5.0989
315	21180	19905	5.1002
316	21183	19908	5.1005
317	21198	19923	5.1107
318	21210	19935	5.1120
319	21220	19945	5.1130
320	21232	19950	5.1141
321	21238	19956	5.1181
322	21258	19976	5.1200
323	21335	20053	5.1783
324	21350	20068	5.1885
325	21397	20115	5.2329
326	21467	20185	5.2799
327	21527	20224	5.3201
328	21598	20295	5.3751
329	21694	20362	5.4406
330	21723	20389	5.4811
331	21772	20422	5.5158
332	21783	20433	5.5236
333	21821	20471	5.5339
334	21839	20481	5.5375
335	21920	20556	5.5967
336	21938	20559	5.5985
337	22052	20662	5.6852
338	22140	20741	5.7454
339	22215	20816	5.7528
340	22368	20936	5.8640
341	22452	21020	5.9092
342	22495	21063	5.9234
343	22588	21151	6.0076
344	22760	21323	6.1399
345	22826	21389	6.1837
346	22848	21411	6.2158
347	22850	21413	6.2162
348	22976	21539	6.3146
349	23055	21618	6.3770
350	23117	21680	6.4253
351	23179	21742	6.4313
352	23290	21845	6.4429
353	23309	21864	6.4579
354	23335	21878	6.4782
355	23431	21958	6.5707
356	23475	21985	6.7150
357	23490	22000	6.7165
358	23616	22125	6.8296
359	23635	22144	6.8315
360	23681	22190	6.8360
361	23718	22227	6.8396
362	24023	22532	7.1015
363	24058	22564	7.1514
364	24072	22578	7.1546
365	24111	22617	7.1658
366	24184	22690	7.1731
367	24514	23007	7.5871
368	24522	23015	7.5880
369	24542	23032	7.6044
370	24577	23067	7.6078
371	24605	23092	7.6430
372	24617	23104	7.6443
373	24648	23135	7.6493
374	24656	23143	7.6504
375	24661	23148	7.6509
376	24770	23226	7.7508
377	24839	23268	7.8060
378	24888	23296	7.8838
379	24892	23300	7.8843
380	24895	23303	7.8954
381	24939	23347	7.9149
382	24969	23377	7.9281
383	24976	23384	7.9288
384	25018	23426	7.9576
385	25059	23446	8.0418
386	25117	23497	8.1013
387	25136	23510	8.1633
388	25181	23541	8.1968
389	25227	23575	8.2313
390	25241	23589	8.2383
391	25246	23594	8.2422
392	25266	23610	8.2659
393	25279	23618	8.2750
394	25304	23643	8.2971
395	25766	24098	8.5611
396	26245	24534	8.9623
397	26381	24656	9.1080
398	26575	24848	9.2742
399	26743	25012	9.3678
400	26812	25081	9.4148
401	26864	25129	9.4574
402	26884	25149	9.4596
403	27070	25324	9.7390
404	27843	26058	11.0998
405	27895	26102	11.2802
406	27936	26143	11.2843
407	27951	26158	11.2858
408	27963	26170	11.2869
409	27972	26179	11.2878
410	27992	26199	11.2898
411	28212	26412	11.3118
412	28298	26482	11.3207
413	28466	26616	11.3376
414	28554	26686	11.3465
415	28570	26702	11.3482
416	28689	26815	11.3599
417	28776	26874	11.3687
418	28818	26895	11.3727
419	28848	26925	11.3758
420	28853	26929	11.3763
421	28889	26963	11.3801
422	28906	26980	11.3818
423	28918	26992	11.3829
424	28932	27006	11.3844
425	28941	27015	11.3853
426	28948	27022	11.3861
427	28956	27030	11.3869
428	28965	27039	11.3877
429	28971	27045	11.3883
430	29116	27190	11.4028
431	29158	27226	11.4071
432	29201	27263	11.4116
433	29223	27285	11.4139
434	29228	27290	11.4145
435	29259	27321	11.4174
436	29264	27326	11.4180
437	29346	27408	11.4259
438	29426	27479	11.4345
439	29430	27483	11.4349
440	29438	27491	11.4358
441	29443	27496	11.4363
442	29497	27550	11.4420
443	29502	27555	11.4426
444	29544	27597	11.4469
445	29575	27628	11.4501
446	29613	27655	11.4538
447	29626	27667	11.4552
448	29641	27682	11.4567
449	29657	27698	11.4584
450	29680	27721	11.4608
451	29720	27761	11.4650
452	29733	27774	11.4663
453	29743	27784	11.4673
454	29749	27790	11.4679
455	29760	27801	11.4691
456	29779	27820	11.4710
457	29783	27824	11.4715
458	29808	27849	11.4743
459	29847	27888	11.4781
460	29911	27942	11.4847
461	29953	27982	11.4890
462	29980	28009	11.4918
463	30262	28291	11.5202
464	30263	28292	11.5203
465	30274	28303	11.5214
466	30327	28356	11.5266
467	30328	28357	11.5267
468	30341	28370	11.5280
469	30356	28385	11.5296
470	30382	28402	11.5322
471	30416	28436	11.5357
472	30425	28443	11.5366
473	30441	28455	11.5382
474	30448	28462	11.5389
475	30456	28470	11.5397
476	30491	28505	11.5431
477	30494	28508	11.5435
478	30514	28528	11.5454
479	30528	28542	11.5468
480	30532	28546	11.5472
481	30539	28553	11.5479
482	30548	28562	11.5489
483	30565	28579	11.5506
484	30644	28657	11.5585
485	30659	28672	11.5600
486	30718	28728	11.5659
487	30750	28759	11.5691
488	30849	28844	11.5791
489	30874	28869	11.5816
490	30877	28872	11.5820
491	30898	28893	11.5841
492	30932	28926	11.5875
493	30938	28932	11.5881
494	31070	29064	11.6014
495	31125	29119	11.6069
496	31129	29123	11.6074
497	31132	29126	11.6077
498	31156	29150	11.6101
499	31174	29168	11.6119
500	31201	29195	11.6146
501	31227	29217	11.6173
502	31229	29219	11.6175
503	31269	29259	11.6217
504	31555	29545	11.6528
505	31580	29565	11.6556
506	31605	29590	11.6582
507	31617	29602	11.6594
508	31620	29605	11.6597
509	31643	29628	11.6622
510	31670	29655	11.6649
511	31696	29681	11.6676
512	31699	29684	11.6679
513	31728	29713	11.6709
514	31765	29750	11.6746
515	31768	29751	11.6749
516	31769	29752	11.6751
517	31799	29782	11.6787
518	32450	30398	11.7556
519	32550	30486	11.7681
520	32561	30497	11.7693
521	32580	30516	11.7713
522	32624	30560	11.7759
523	32627	30563	11.7762
524	32701	30637	11.7838
525	32708	30644	11.7846
526	32720	30656	11.7859
527	32726	30662	11.7865
528	32785	30719	11.7928
529	32814	30748	11.7958
530	32819	30753	11.7964
531	32864	30798	11.8012
532	33035	30969	11.8196
533	33058	30992	11.8221
534	33063	30997	11.8226
535	33065	30999	11.8229
536	33073	31006	11.8238
537	33087	31020	11.8253
538	33096	31029	11.8263
539	33136	31069	11.8309
540	33158	31091	11.8333
541	33267	31199	11.8450
542	33299	31231	11.8485
543	33307	31238	11.8494
544	33375	31306	11.8569
545	33380	31311	11.8575
546	33404	31335	11.8601
547	33416	31347	11.8613
548	33505	31433	11.8713
549	33521	31449	11.8732
550	33628	31556	11.8848
551	33679	31607	11.8904
552	33691	31619	11.8917
553	34040	31963	11.9310
554	34054	31973	11.9326
555	34058	31977	11.9331
556	34071	31990	11.9345
557	34182	32101	11.9467
558	34190	32109	11.9476
559	34206	32125	11.9493
560	34211	32130	11.9499
561	34268	32185	11.9561
562	34275	32192	11.9569
563	34376	32277	11.9766
564	34439	32340	11.9837
565	35166	33008	12.0684
566	35342	33141	12.0883
567	35794	33557	12.1856
568	35916	33649	12.2145
569	35929	33662	12.2187
570	36957	34318	12.5512
571	37009	34359	12.5665
572	37082	34412	12.5934
573	37111	34433	12.5995
574	37180	34489	12.6186
575	37208	34510	12.6247
576	37247	34538	12.6374
577	37387	34650	12.6697
578	37435	34685	12.6827
579	37555	34783	12.7197
580	37655	34865	12.7500
581	37752	34936	12.7757
582	37773	34957	12.7787
583	37798	34970	12.7841
584	37828	34974	12.7912
585	38024	35156	12.8520
586	38251	35322	12.9715
587	38422	35470	13.0366
588	44853	40384	16.1111
589	51227	44643	19.1423
590	51580	44996	19.1799
591	51664	45066	19.1923
592	51830	45200	19.2874
593	51868	45225	19.3210
594	51870	45227	19.3213
595	52158	45515	19.3516
596	52166	45523	19.3524
597	52172	45529	19.3530
598	52181	45538	19.3540
599	52194	45551	19.3553
600	52201	45558	19.3560
601	52544	45901	19.3905
602	52721	46064	19.4082
603	54112	47367	19.6233
604	54137	47392	19.6260
605	54152	47407	19.6275
606	54159	47414	19.6282
607	54201	47456	19.6323
608	54240	47495	19.6362
609	55043	48281	19.7239
610	55640	48629	19.7960
611	55724	48713	19.8045
612	55808	48770	19.8129
613	55842	48804	19.8162
614	55844	48806	19.8164
615	56003	48960	19.8441
616	56035	48988	19.8504
617	56230	49175	19.8758
618	56246	49184	19.8778
619	56301	49232	19.8876
620	56449	49341	19.9135
621	56652	49537	19.9798
622	56739	49624	20.0165
623	56954	49833	20.1102
624	56983	49862	20.1162
625	57021	49889	20.1374
626	57135	49980	20.2998
627	57197	50027	20.3381
628	57378	50170	20.4506
629	57938	50585	20.6749
630	58144	50787	20.7250
631	58187	50819	20.7713
632	58245	50865	20.7889
633	58470	51090	20.8128
634	58549	51169	20.8209
635	58874	51494	20.8537
636	58968	51588	20.8628
637	58973	51593	20.8634
638	59003	51623	20.8663
639	59023	51643	20.8683
640	59244	51863	20.8907
641	62086	54680	21.4214
642	62093	54687	21.4280
643	62193	54787	21.4379
644	66225	58699	22.1673
645	70291	62258	22.9057
646	70333	62300	22.9101
647	70357	62324	22.9124
648	70410	62375	22.9178
649	70412	62377	22.9180
650	70442	62407	22.9210
651	70497	62462	22.9265
652	70504	62469	22.9272
653	70560	62525	22.9326
654	70591	62555	22.9357
655	70671	62631	22.9438
656	70721	62681	22.9489
657	70837	62777	22.9610
658	70888	62827	22.9664
659	70906	62844	22.9683
660	70918	62856	22.9696
661	70936	62874	22.9714
662	70947	62883	22.9731
663	71084	62979	22.9881
664	71096	62991	22.9894
665	71381	63276	23.0197
666	71412	63307	23.0227
667	71462	63357	23.0281
668	71508	63403	23.0327
669	71543	63438	23.0360
670	71711	63606	23.0538
671	71908	63803	23.0754
672	71947	63818	23.0808
673	71949	63820	23.0811
674	72207	64078	23.1083
675	72346	64202	23.1239
676	72494	64316	23.1402
677	72516	64338	23.1424
678	73843	65665	23.3054
679	73941	65763	23.3160
680	74343	66165	23.3624
681	74459	66247	23.3798
682	74502	66287	23.3854
683	74526	66311	23.3889
684	74567	66352	23.3963
685	74590	66375	23.3987
686	74601	66384	23.4026
687	74617	66400	23.4042
688	74661	66444	23.4087
689	74700	66475	23.4128
690	74715	66490	23.4144
691	74727	66502	23.4156
692	74744	66519	23.4174
693	74810	66585	23.4240
694	74840	66607	23.4272
695	74854	66621	23.4287
696	74885	66652	23.4317
697	75377	67144	23.4845
698	75445	67185	23.4959
699	75484	67220	23.5000
700	75559	67295	23.5076
701	75590	67326	23.5107
702	75639	67375	23.5296
703	75668	67404	23.5327
704	75761	67496	23.7739
705	75790	67525	23.7789
706	75863	67598	23.7867
707	76022	67731	23.8203
708	76070	67779	23.8254
709	76179	67857	23.8456
710	76208	67886	23.8555
711	76267	67942	23.8815
712	76318	67989	23.9529
713	76391	68062	23.9603
714	76442	68110	23.9898
715	76444	68112	23.9901
717	76480	68148	23.9938
718	76485	68153	23.9944
719	76514	68182	23.9972
720	76517	68185	23.9976
721	76523	68191	23.9982
722	76531	68199	23.9992
723	76533	68201	23.9995
724	76534	68202	23.9996
725	76573	68241	24.0035
726	76581	68245	24.0044
727	76606	68270	24.0069
728	76607	68271	24.0071
729	76637	68301	24.0103
730	76666	68322	24.0136
731	76676	68332	24.0147
732	76679	68335	24.0151
733	76682	68338	24.0155
734	76686	68342	24.0159
736	76705	68361	24.0181
737	76709	68365	24.0186
738	76718	68374	24.0195
739	76734	68390	24.0212
740	76739	68393	24.0217
741	76743	68397	24.0222
742	76757	68410	24.0237
743	76760	68413	24.0240
744	76764	68415	24.0245
745	76772	68421	24.0254
746	76778	68423	24.0261
747	76788	68433	24.0272
748	76795	68440	24.0279
749	76803	68448	24.0288
750	76804	68449	24.0290
751	76812	68457	24.0298
753	76814	68459	24.0301
754	76824	68469	24.0311
755	76830	68475	24.0318
756	76833	68478	24.0322
757	76856	68501	24.0348
758	76858	68503	24.0351
759	76863	68508	24.0357
760	76868	68513	24.0363
761	76872	68517	24.0367
762	76876	68521	24.0372
763	76881	68526	24.0378
766	76892	68536	24.0391
767	76914	68558	24.0415
768	76924	68568	24.0427
769	76955	68599	24.0463
770	76985	68629	24.0496
771	78505	70149	24.3193
772	79466	71081	24.5289
773	79492	71096	24.5425
774	79522	71121	24.5461
775	79557	71153	24.5555
776	79567	71163	24.5572
777	82170	73506	25.2880
778	82203	73534	25.3005
779	82240	73564	25.3167
780	82275	73597	25.3282
781	82324	73632	25.3566
782	82357	73659	25.3729
783	82369	73668	25.3744
784	82381	73673	25.3760
785	82442	73734	25.3948
786	82491	73783	25.4003
787	82825	74071	25.5027
788	82858	74104	25.5066
789	82904	74150	25.5118
790	82923	74169	25.5139
791	82998	74244	25.5225
792	83106	74352	25.5348
793	83148	74394	25.5394
794	83248	74484	25.6940
795	83288	74524	25.6985
796	83352	74554	25.7058
797	83458	74660	25.7177
799	83604	74806	25.9798
800	84087	75280	27.3362
801	84188	75381	27.4103
802	84189	75382	27.4105
803	84265	75458	27.4818
804	84405	75570	27.6061
805	84463	75628	27.6532
806	84492	75657	27.6914
807	84575	75731	27.7933
808	84627	75783	27.8026
809	84652	75808	27.8055
810	84697	75853	27.8218
811	84752	75898	27.9138
812	84802	75948	27.9200
813	84832	75978	27.9479
814	84875	76015	27.9859
815	84922	76061	27.9913
816	84962	76101	28.0257
817	84982	76121	28.0326
818	85019	76145	28.0370
819	85090	76196	28.0454
820	85124	76230	28.0493
821	85155	76261	28.0528
822	85166	76272	28.0541
823	85180	76286	28.0557
824	85219	76312	28.0636
825	85290	76379	28.1693
826	85322	76411	28.1813
827	85354	76443	28.1850
828	85420	76501	28.3702
829	85489	76559	28.4395
830	85495	76564	28.4443
831	85512	76581	28.4463
832	85527	76595	28.4711
833	85545	76613	28.4733
834	85567	76635	28.4758
835	85587	76655	28.4782
836	85600	76664	28.4798
837	85624	76688	28.4826
838	85642	76706	28.4847
839	85672	76736	28.5021
840	85680	76744	28.5030
841	85697	76761	28.5149
842	85705	76769	28.5158
843	85734	76797	28.5464
844	85752	76815	28.5576
845	85793	76852	28.6676
846	85816	76875	28.6703
847	85831	76890	28.6769
848	85849	76908	28.6858
849	85865	76924	28.6876
850	85881	76940	28.7217
851	85913	76972	28.7253
852	85980	77039	28.7984
853	86017	77076	28.8499
854	86213	77271	29.3685
855	86217	77275	29.3691
856	86220	77278	29.3695
857	86223	77280	29.3699
858	86231	77288	29.3708
859	86238	77295	29.3717
860	86277	77334	29.3762
861	86297	77354	29.4045
862	86319	77372	29.4211
863	86329	77381	29.4252
864	86331	77383	29.4260
865	86338	77390	29.4362
866	86341	77393	29.4379
867	86351	77403	29.4442
868	86355	77407	29.4491
869	86369	77421	29.4569
870	86376	77428	29.4607
871	86397	77440	29.4671
872	86424	77464	29.5190
873	86447	77487	29.5218
874	90490	80946	30.4617
875	90523	80973	30.4742
876	90536	80986	30.4828
877	90569	81016	30.4937
878	90582	81028	30.5380
879	90626	81059	30.6007
880	90660	81091	30.6493
881	90823	81244	30.9250
882	91035	81433	31.2714
883	91295	81651	31.7140
884	91525	81761	31.8880
885	91591	81827	31.9880
886	91741	81972	32.3375
887	91750	81978	32.3928
888	91976	82136	32.5852
889	92035	82185	32.6388
890	92094	82213	32.7253
891	92314	82354	33.2908
892	92369	82389	33.4276
893	92377	82397	33.4286
894	92389	82409	33.4302
895	92429	82430	33.5104
896	92510	82511	33.5374
897	92532	82533	33.5867
898	92577	82578	33.5921
899	92600	82601	33.5949
900	92630	82631	33.6140
901	92660	82657	33.6517
902	92758	82750	33.8519
903	92779	82771	33.8760
904	92782	82774	33.8823
905	92972	82961	33.9061
906	93097	83085	34.1070
907	93610	83597	34.5962
908	93620	83607	34.5975
909	93652	83639	34.6014
910	93662	83649	34.6027
911	93701	83688	34.6073
912	93959	83927	35.0035
913	93995	83963	35.0346
914	94023	83991	35.0382
915	94378	84345	35.4974
916	94503	84450	35.5857
917	94510	84457	35.5866
918	94560	84507	35.5926
919	94568	84515	35.5936
920	94589	84536	35.5962
921	94618	84565	35.6068
922	94727	84668	35.9623
923	94848	84780	36.2583
924	94902	84832	36.3601
925	94921	84846	36.3865
926	94954	84867	36.4597
927	94978	84885	36.5395
928	95012	84919	36.6915
929	95165	85036	36.9731
930	95169	85040	36.9762
931	95205	85074	37.1246
932	95235	85095	37.1604
933	95243	85103	37.1645
934	95277	85132	37.2811
935	95284	85139	37.2989
936	95297	85152	37.3494
937	95379	85234	37.4140
938	95452	85295	37.5581
939	95473	85315	37.5942
940	95496	85320	37.6328
941	95549	85364	37.7260
942	95554	85369	37.7499
943	95602	85416	37.8733
944	95609	85419	37.9369
945	95776	85547	38.4658
946	95781	85552	38.4666
947	96284	86039	39.8661
948	96299	86042	40.1696
949	96355	86069	40.8310
950	98529	87975	49.9388
951	98550	87991	50.0020
952	98669	88064	51.1576
953	98993	88342	52.5601
954	99008	88355	52.6648
955	99200	88544	52.8077
956	99238	88577	52.9658
957	99264	88600	53.0969
958	99525	88812	53.1670
959	99538	88825	53.1763
960	99595	88855	53.3061
961	99633	88878	53.3994
962	99669	88908	53.4884
963	99859	89094	53.8841
964	99906	89128	54.0969
965	99956	89174	54.2490
966	108303	96779	82.2414
967	108521	96939	82.6426
968	108522	96940	82.6429
969	108533	96951	82.6443
970	108688	97104	82.6829
971	108720	97134	82.7709
972	108746	97157	82.8162
973	108769	97169	82.8193
974	108828	97228	82.8879
975	108841	97236	82.9016
976	108999	97361	83.4979
977	109058	97386	84.0993
978	109158	97486	84.1878
979	109179	97507	84.1906
980	109185	97513	84.1914
981	109206	97534	84.2456
982	109215	97540	84.2710
983	109219	97544	84.2764
984	109228	97553	84.2885
985	109246	97571	84.2933
986	109279	97604	84.2975
987	109313	97638	84.3257
988	109379	97704	84.3341
989	109384	97706	84.3348
990	109401	97719	84.4290
991	109445	97763	84.4347
992	109472	97790	84.4382
993	109492	97810	84.4408
994	109521	97839	84.4446
995	109575	97878	85.2386
996	109587	97882	85.2672
997	109611	97901	85.3284
998	109691	97981	85.3390
999	109753	98030	85.3484
1000	109832	98102	85.4916
1001	109847	98117	85.4937
1002	109857	98127	85.5015
1003	109871	98140	85.5122
1004	109906	98165	85.5184
1005	109909	98167	85.5188
1006	109940	98194	85.6340
1007	110032	98260	85.9832
1008	110157	98368	86.5189
1009	110180	98391	86.5222
1010	110212	98421	86.5772
1011	110275	98450	86.8192
1012	110412	98526	87.2981
1013	110445	98559	87.3027
1014	110589	98701	87.3826
1015	110638	98749	87.3894
1016	110680	98791	87.3951
1017	110686	98797	87.3960
1018	110726	98828	87.4023
1019	110732	98834	87.4031
1020	110739	98841	87.4041
1021	110766	98868	87.4281
1022	110776	98878	87.4648
1023	110787	98888	87.5049
1024	110793	98892	87.5058
1025	110813	98903	87.5821
1026	110831	98920	87.6577
1027	110892	98981	87.6721
1028	110897	98986	87.6729
1029	110937	99023	87.6979
1030	110955	99041	87.7003
1031	111104	99190	87.7222
1032	111136	99222	87.7297
1033	111187	99273	87.7365
1034	111361	99395	88.0880
1035	111368	99402	88.0987
1036	111482	99499	88.4300
1037	111522	99530	88.4471
1038	111701	99694	88.8500
1039	111769	99762	88.9584
1040	111778	99771	88.9676
1041	111823	99800	89.0699
1042	111831	99808	89.1306
1043	111836	99813	89.1318
1044	111982	99959	89.3553
1045	111994	99966	89.3816
1046	112008	99976	89.3837
1047	112024	99992	89.3859
1048	112112	100072	89.6335
1049	112117	100077	89.6506
1050	112143	100103	89.6611
1051	112212	100172	89.6709
1052	112278	100222	89.9722
1053	112346	100290	89.9817
1054	112352	100296	89.9826
1055	112381	100309	89.9867
1056	112434	100356	90.1348
1057	112446	100368	90.1366
1058	112457	100375	90.3041
1059	112468	100383	90.3298
1060	112472	100387	90.3304
1061	112489	100400	90.3565
1062	112493	100403	90.3571
1063	112715	100607	91.4314
1064	112720	100612	91.4323
1065	112901	100759	93.5466
1066	113037	100891	93.8440
1067	113075	100917	94.5103
1068	113112	100946	94.6718
1069	113129	100963	94.6743
1070	113136	100969	94.6897
1071	113147	100973	94.7132
1072	113160	100981	94.7413
1073	113252	101063	94.7550
1074	113258	101069	94.7559
1075	113271	101082	94.7578
1076	113308	101111	94.7632
1077	113384	101187	94.7961
1078	113425	101223	94.8147
1079	113437	101234	94.8228
1080	113474	101271	94.8419
1081	113502	101299	94.8538
1082	113576	101373	94.8644
1083	113615	101401	94.8700
1084	113635	101418	94.9419
1085	113649	101422	95.1377
1086	113669	101437	95.3614
1087	113701	101468	95.4156
1088	113723	101485	95.5045
1089	113767	101529	95.5106
1090	113796	101556	95.6183
1091	113825	101578	95.6834
1092	113830	101582	95.7606
1093	113844	101590	95.8849
1094	113869	101603	96.2095
1095	113880	101614	96.2112
1096	113906	101626	96.2701
1097	113937	101655	96.3528
1098	113980	101698	96.3744
1099	113993	101711	96.4088
1100	114039	101743	96.5902
1101	114050	101754	96.6517
1102	114065	101766	96.6631
1103	114075	101775	96.7059
1104	114101	101793	96.7574
1105	114125	101812	96.7910
1106	114217	101858	96.9938
1107	114225	101866	97.0217
1108	114428	102069	97.0491
1109	114458	102071	97.1154
1110	114546	102142	97.4349
1111	114609	102184	97.6626
1112	114714	102282	98.1876
1113	114731	102296	98.2354
1114	114830	102391	98.5631
1115	114880	102438	98.8217
1116	115032	102547	99.2082
1117	115061	102576	99.2123
1118	115135	102616	99.2581
1119	115205	102686	99.5127
1120	115228	102706	99.6210
1121	115303	102768	99.8351
1122	115338	102797	99.9120
1123	115345	102804	99.9362
1124	115973	103387	101.4824
1125	115989	103401	101.5275
1127	116001	103411	101.6951
1128	116009	103419	101.6971
1129	116138	103548	101.8838
1130	116148	103558	101.9152
1131	116246	103656	102.1111
1132	116264	103674	102.1136
1133	116375	103724	102.5395
1134	116435	103769	103.0957
1135	116456	103790	103.1158
1136	116464	103798	103.1170
1137	116484	103818	103.1275
1138	116511	103843	103.1888
1139	116525	103857	103.1909
1140	116543	103875	103.2288
1141	116546	103877	103.2342
1142	116558	103889	103.2359
1143	116579	103910	103.3203
1144	116604	103935	103.3721
1145	116621	103952	103.3746
1146	127834	113335	136.6457
1147	127839	113337	136.6655
1148	127847	113342	136.6667
1149	127987	113477	137.2319
1150	128212	113688	138.1241
1151	128235	113711	138.1273
1152	128261	113727	138.4160
1153	128381	113847	138.4322
1155	128432	113898	138.5493
1156	128442	113906	138.6417
1157	128563	113983	140.3261
1158	128679	114057	140.7426
1159	128738	114106	141.1100
1160	128773	114138	141.3941
1161	128775	114140	141.3945
1162	128801	114166	141.3982
1163	128825	114182	141.5354
1164	128862	114218	141.5583
1165	128897	114241	141.7246
1166	128933	114273	141.8172
1167	128936	114275	141.8589
1168	129252	114501	142.4057
1169	129257	114505	142.4221
1170	129260	114508	142.4226
1171	129263	114511	142.4231
1172	129287	114535	142.4302
1173	129297	114544	142.4318
1174	129687	114908	142.6285
1176	129702	114919	142.7117
1177	129706	114923	142.7715
1178	129709	114926	142.7799
1179	129738	114947	142.9389
1180	129772	114972	143.1609
1181	129838	115004	144.5582
1182	129876	115028	145.0021
1183	129937	115072	146.0318
1184	129957	115086	146.1578
1185	129973	115099	146.2225
1186	129994	115115	146.3074
1187	130088	115182	146.6553
1188	130233	115319	146.6809
1189	130507	115515	147.4987
1190	130566	115541	147.8266
1191	130577	115552	147.9119
1192	130591	115558	147.9512
1193	130749	115709	148.5479
1194	130769	115729	148.5637
1195	131236	116117	151.8593
1196	131644	116505	153.4829
1197	131672	116528	153.5941
1198	131686	116542	153.6527
1199	131706	116562	153.8086
1200	131845	116670	154.4351
1201	131875	116691	154.5637
1202	131947	116761	154.7373
1203	131965	116779	154.7735
1204	132088	116827	155.7537
1205	132505	117125	158.6834
1206	136174	120252	169.6791
1207	136217	120286	170.0553
1208	136383	120414	170.6806
1209	136404	120434	170.6838
1210	136421	120448	171.0705
1211	136668	120567	171.9094
1212	136754	120631	172.3394
1213	136863	120709	172.9005
1214	136870	120716	172.9168
1215	136935	120781	172.9262
1216	136953	120785	173.2267
1217	136993	120806	173.4495
1218	137485	121297	174.7769
1219	137530	121342	174.7833
1220	138890	122653	178.5992
1221	139095	122796	179.4409
1222	139740	123343	181.9113
1223	140385	123890	184.2983
1224	183850	160682	337.6207
