# Supplementary material for: Speeding up iterative applications of the BUILD supertree algorithm
Source: PeerJ. 2024 Jan 2;12:e16624. doi: 10.7717/peerj.16624 (PMC10768670; doi:10.7717/peerj.16624)
Supplement: Supplemental Information 5 — Running times on 1,223 problems with batch and oracle optimizations enabled. Tab-separated values. [file peerj-12-16624-s005.tsv]

i	splits-all	splits-ok	time
1	25	25	0.0374
2	30	30	0.0402
3	36	36	0.0427
4	161	161	0.0452
5	180	180	0.0473
6	316	316	0.0506
7	324	324	0.0529
8	366	366	0.0557
9	392	391	0.0764
10	419	418	0.0790
11	511	510	0.0824
12	549	548	0.0856
13	957	936	0.2753
14	984	963	0.2823
15	992	971	0.2886
16	1098	1077	0.2962
17	1255	1234	0.3070
18	1264	1243	0.3155
19	1298	1274	0.4133
20	1307	1281	0.4477
21	1336	1310	0.4544
22	1337	1311	0.4627
23	1379	1353	0.4721
24	1406	1376	0.6246
25	1417	1387	0.6339
26	1439	1409	0.6434
27	1462	1432	0.6529
28	1469	1439	0.6623
29	1498	1468	0.6722
30	1513	1483	0.6821
31	1539	1509	0.6923
32	1589	1559	0.7030
33	1616	1585	0.7594
34	1628	1597	0.7700
35	1646	1615	0.7806
36	1662	1631	0.7916
37	1669	1637	0.8283
38	1671	1639	0.8385
39	1684	1652	0.8488
40	1764	1732	0.8605
41	1771	1739	0.8714
42	1846	1814	0.8829
43	1916	1884	0.8949
44	1983	1951	0.9073
45	2196	2164	0.9226
46	2232	2200	0.9362
47	2295	2263	0.9500
48	2377	2345	0.9645
49	2478	2446	0.9807
50	2550	2518	0.9963
51	2590	2558	1.0120
53	3931	3884	4.4067
54	4232	4160	9.8925
55	5228	5144	13.3645
56	5346	5262	13.4200
57	5405	5321	13.4771
58	5435	5351	13.5321
59	5448	5362	14.1187
60	5550	5464	14.1753
61	5562	5476	14.2305
62	5577	5490	14.7079
63	5591	5499	15.6962
64	5596	5504	15.7516
65	5604	5511	16.1201
67	5608	5515	16.1790
68	5615	5522	16.2368
69	5617	5524	16.2941
70	5633	5538	16.7643
71	5658	5563	16.8215
72	5673	5578	16.8786
73	5676	5581	16.9355
74	5702	5607	16.9930
76	5704	5609	17.0524
77	5709	5614	17.1099
78	5715	5620	17.1669
79	5720	5625	17.2247
80	5738	5643	17.2824
81	5751	5656	17.3401
82	5764	5669	17.3978
83	5767	5672	17.4553
84	5772	5677	17.5132
85	5773	5678	17.5713
86	5787	5692	17.6290
87	5788	5693	17.6874
88	5798	5703	17.7450
89	5818	5722	18.2219
90	5875	5778	18.9115
91	5889	5792	18.9696
92	5890	5793	19.0286
93	5895	5798	19.0868
94	5901	5804	19.1446
95	5907	5810	19.2028
96	5916	5819	19.2610
97	5922	5825	19.3191
98	5927	5830	19.3773
99	5928	5831	19.4357
100	5930	5833	19.4944
101	5944	5846	19.9754
103	5969	5871	20.0369
104	5976	5878	20.0952
105	5989	5891	20.1543
106	5990	5892	20.2132
107	6002	5904	20.2722
108	6005	5907	20.3310
109	6016	5915	21.1333
110	6030	5929	21.1909
111	6042	5940	21.5731
113	6047	5945	21.6340
114	6050	5948	21.6929
115	6054	5952	21.7547
117	6055	5953	21.8170
118	6057	5955	21.8759
119	6059	5957	21.9345
120	6065	5963	21.9934
121	6066	5964	22.0527
123	6070	5968	22.1141
124	6071	5969	22.1727
125	6095	5990	22.8650
126	6104	5998	23.2517
128	6111	6004	23.6383
129	6119	6012	23.6978
130	6134	6027	23.7573
131	6140	6033	23.8164
132	6144	6036	24.0917
133	6147	6039	24.1505
135	6149	6041	24.2129
136	6160	6052	24.2731
137	6165	6057	24.3331
138	6183	6075	24.3934
139	6186	6078	24.4539
140	6191	6083	24.5142
143	6195	6087	24.5788
144	6221	6113	24.6393
147	6242	6133	25.2529
148	6323	6214	25.3163
149	6346	6237	25.3785
150	6367	6258	25.4406
151	6395	6286	25.5040
152	6409	6300	25.5681
153	6416	6307	25.6313
154	6426	6317	25.6951
155	6437	6328	25.7600
156	6440	6331	25.8312
157	6453	6343	26.2315
158	6462	6352	26.2970
159	6475	6365	26.3623
160	6481	6371	26.4273
162	6497	6387	26.4948
163	6498	6388	26.5599
164	6500	6390	26.6252
165	6508	6398	26.6906
166	6510	6400	26.7560
167	6511	6401	26.8216
168	6520	6410	26.8872
169	6537	6427	26.9535
170	6559	6449	27.0203
171	6572	6462	27.0862
172	6586	6476	27.1522
173	6674	6564	27.2207
174	6676	6566	27.2871
175	6682	6572	27.3536
176	6684	6574	27.4199
177	6730	6620	27.4883
178	6805	6695	27.5577
179	6829	6719	27.6258
180	6836	6726	27.6927
181	6849	6739	27.7599
182	6867	6757	27.8281
183	6899	6789	27.8964
184	6969	6859	27.9662
185	7019	6909	28.0364
186	10903	10793	28.3375
187	11966	11856	28.4925
188	11997	11887	28.6118
189	12032	11922	28.7241
190	12055	11945	28.8429
191	12088	11978	28.9622
192	12100	11990	29.0816
193	12160	12050	29.2016
194	12890	12780	29.3537
195	13497	13387	29.6825
196	13561	13451	29.8263
197	13655	13545	29.9813
198	13707	13597	30.1255
199	13761	13648	32.5964
200	13779	13666	32.7412
201	13791	13678	32.8856
202	13860	13747	33.0314
203	13883	13770	33.1766
204	13949	13836	33.3233
205	13980	13867	33.4689
206	14024	13911	33.6105
207	14057	13944	33.7568
208	14118	14005	33.9041
209	14177	14064	34.0516
210	14236	14123	34.1995
211	14266	14153	34.3466
212	14278	14165	34.4941
213	14300	14187	34.6419
214	14306	14193	34.7890
215	14323	14210	34.9353
216	14333	14220	35.0815
217	14379	14266	35.2303
218	14397	14284	35.3780
219	14420	14307	35.5261
220	14510	14397	35.6760
221	14526	14413	35.8242
222	14537	14424	35.9717
223	14566	14453	36.1208
224	14708	14595	36.2881
225	14781	14668	36.4403
226	14803	14690	36.5902
227	14806	14693	36.7395
228	14820	14707	36.8892
229	14908	14795	37.0422
230	15004	14891	37.1954
231	15054	14941	37.3468
232	15126	15013	37.5003
233	15352	15239	37.6589
234	15401	15288	37.8126
235	15447	15334	37.9653
236	15518	15405	38.1203
237	15581	15468	38.2743
238	15614	15501	38.4273
239	15635	15522	38.5803
240	15715	15602	38.7360
241	15731	15618	38.8896
242	15737	15624	39.0430
243	15752	15639	39.1971
244	15763	15650	39.3536
245	15772	15659	39.5077
246	15784	15671	39.6614
247	15796	15683	39.8154
248	15813	15700	39.9646
249	15824	15711	40.1193
250	15851	15738	40.2744
251	15933	15820	40.4307
252	15953	15840	40.5858
253	15971	15858	40.7407
254	15986	15873	40.8954
255	16012	15899	41.0503
256	16071	15958	41.2063
257	16095	15982	41.3619
258	16196	16083	41.5193
259	16397	16284	41.6826
260	16451	16338	41.8399
261	16503	16390	41.9941
262	16588	16475	42.1544
263	16641	16528	42.3145
264	16647	16534	42.4723
265	16687	16574	42.6309
266	16704	16591	42.7887
267	16715	16602	42.9462
268	16857	16744	43.1139
269	16898	16785	43.2727
270	16968	16855	43.4340
271	17141	17028	43.6005
272	17259	17146	43.7656
273	17270	17157	43.9260
274	17385	17272	44.0940
275	17448	17335	44.2566
276	17728	17615	44.4282
277	17754	17641	44.5901
278	17778	17665	44.7521
279	17798	17685	44.9137
280	17885	17772	45.0751
281	17950	17837	45.2358
282	17964	17851	45.3978
283	18167	18054	45.5724
284	18185	18072	45.7371
285	18234	18121	45.9027
286	18299	18186	46.0687
287	18453	18340	46.2408
288	18509	18396	46.4087
289	18529	18416	46.5759
290	18818	18704	49.2430
291	18819	18705	49.4153
292	18904	18790	49.5916
293	18955	18841	49.7797
294	18959	18845	49.9530
295	19011	18897	50.1293
296	19096	18976	55.1669
297	19285	19165	55.3494
298	19311	19191	55.5273
299	19390	19270	55.7072
300	19492	19372	55.8883
301	19526	19406	56.0658
302	19542	19422	56.2402
303	19708	19588	56.4204
304	19744	19624	56.5950
305	19799	19679	56.7673
306	19836	19716	56.9435
307	19846	19726	57.1190
308	19850	19730	57.2903
309	19855	19735	57.4643
310	19865	19745	57.6369
311	19878	19758	57.8120
312	19976	19856	57.9896
313	20010	19890	58.1671
314	20013	19893	58.3383
315	20025	19905	58.5137
316	20028	19908	58.6891
317	20043	19923	58.8665
318	20055	19935	59.0422
319	20065	19945	59.2182
320	20070	19950	59.3982
321	20076	19956	59.5719
322	20096	19976	59.7494
323	20173	20053	59.9287
324	20188	20068	60.1063
325	20235	20115	60.2864
326	20305	20185	60.4666
327	20344	20224	60.6474
328	20415	20295	60.8245
329	20482	20362	61.0071
330	20509	20389	61.1870
331	20542	20422	61.3684
332	20553	20433	61.5426
333	20591	20471	61.7240
334	20601	20481	61.9031
335	20676	20556	62.0881
336	20679	20559	62.2683
337	20782	20662	62.4943
338	20861	20741	62.6814
339	20936	20816	62.8698
340	21056	20936	63.0625
341	21140	21020	63.2513
342	21183	21063	63.4363
343	21271	21151	63.6229
344	21443	21323	63.8145
345	21509	21389	64.0175
346	21531	21411	64.2139
347	21533	21413	64.4018
348	21659	21539	64.5958
349	21738	21618	64.7887
350	21800	21680	64.9793
351	21862	21742	65.1669
352	21965	21845	65.3600
353	21984	21864	65.5444
354	21998	21878	65.7322
355	22078	21958	65.9934
356	22107	21985	68.2066
357	22122	22000	68.3977
358	22247	22125	68.5947
359	22266	22144	68.7875
360	22312	22190	68.9818
361	22349	22227	69.1764
362	22654	22532	69.3882
363	22686	22564	69.5852
364	22700	22578	69.7808
365	22739	22617	69.9733
366	22812	22690	70.1727
367	23130	23007	73.5700
368	23138	23015	73.7893
369	23155	23032	74.0085
370	23190	23067	74.2289
371	23215	23092	74.4490
372	23227	23104	74.6679
373	23258	23135	74.8888
374	23266	23143	75.1090
375	23271	23148	75.3279
376	23349	23226	75.5545
377	23391	23268	75.7771
378	23419	23296	75.9930
379	23423	23300	76.2138
380	23426	23303	76.4284
381	23470	23347	76.6550
382	23500	23377	76.8769
383	23507	23384	77.1040
384	23549	23426	77.3292
385	23569	23446	77.5513
386	23620	23497	77.7768
387	23633	23510	77.9977
388	23664	23541	78.2315
389	23698	23575	78.4618
390	23712	23589	78.6900
391	23717	23594	78.9166
392	23733	23610	79.1468
393	23741	23618	79.3732
394	23766	23643	79.5992
395	24222	24098	82.8675
396	24658	24534	83.1236
397	24780	24656	83.4611
398	24972	24848	83.6996
399	25136	25012	83.9355
400	25205	25081	84.1675
401	25253	25129	84.4008
402	25273	25149	84.6251
403	25451	25324	91.2127
404	26192	26058	107.8957
405	26243	26102	114.6036
406	26284	26143	114.8550
407	26299	26158	115.1046
408	26311	26170	115.3582
409	26320	26179	115.6340
410	26340	26199	115.9032
411	26553	26412	116.1729
412	26623	26482	116.4314
413	26757	26616	116.6945
414	26827	26686	116.9534
415	26843	26702	117.2101
416	26956	26815	117.4706
417	27015	26874	117.7298
418	27036	26895	117.9867
419	27066	26925	118.2432
420	27070	26929	118.4978
421	27104	26963	118.7693
422	27121	26980	119.0325
423	27133	26992	119.2887
424	27147	27006	119.5447
425	27156	27015	119.8004
426	27163	27022	120.0551
427	27171	27030	120.3169
428	27180	27039	120.5731
429	27186	27045	120.8284
430	27331	27190	121.0873
431	27367	27226	121.3453
432	27404	27263	121.6018
433	27426	27285	121.8563
434	27431	27290	122.1061
435	27462	27321	122.3646
436	27467	27326	122.6196
437	27549	27408	122.8802
438	27620	27479	123.1541
439	27624	27483	123.4077
440	27632	27491	123.6617
441	27637	27496	123.9137
442	27691	27550	124.1720
443	27696	27555	124.4292
444	27738	27597	124.6932
445	27769	27628	124.9462
446	27796	27655	125.2029
447	27808	27667	125.4567
448	27823	27682	125.7098
449	27839	27698	125.9624
450	27862	27721	126.2223
451	27902	27761	126.4822
452	27915	27774	126.7398
453	27925	27784	126.9967
454	27931	27790	127.2495
455	27942	27801	127.5021
456	27961	27820	127.7632
457	27965	27824	128.0232
458	27990	27849	128.2912
459	28029	27888	128.5565
460	28083	27942	128.8237
461	28123	27982	129.0855
462	28150	28009	129.3457
463	28432	28291	129.6251
464	28433	28292	129.8840
465	28444	28303	130.1380
466	28497	28356	130.3985
467	28498	28357	130.6573
468	28511	28370	130.9133
469	28526	28385	131.1710
470	28543	28402	131.4315
471	28577	28436	131.6887
472	28584	28443	131.9488
473	28596	28455	132.2140
474	28603	28462	132.4708
475	28611	28470	132.7307
476	28646	28505	132.9862
477	28649	28508	133.2436
478	28669	28528	133.4984
479	28683	28542	133.7563
480	28687	28546	134.0137
481	28694	28553	134.2717
482	28703	28562	134.5289
483	28720	28579	134.7865
484	28798	28657	135.0473
485	28813	28672	135.3048
486	28869	28728	135.5658
487	28900	28759	135.8278
488	28985	28844	136.0943
489	29010	28869	136.3550
490	29013	28872	136.6140
491	29034	28893	136.8744
492	29067	28926	137.1406
493	29073	28932	137.4033
494	29205	29064	137.6784
495	29260	29119	137.9461
496	29264	29123	138.2078
497	29267	29126	138.4671
498	29291	29150	138.7236
499	29309	29168	138.9892
500	29336	29195	139.2558
501	29358	29217	139.5244
502	29360	29219	139.7917
503	29400	29259	140.0561
504	29686	29545	140.3410
505	29706	29565	140.6055
506	29731	29590	140.8677
507	29743	29602	141.1283
508	29746	29605	141.3883
509	29769	29628	141.6493
510	29796	29655	141.9150
511	29822	29681	142.1769
512	29825	29684	142.4365
513	29854	29713	142.6990
514	29891	29750	142.9639
515	29892	29751	143.2256
516	29893	29752	143.4858
517	29923	29782	143.7586
518	30539	30398	144.0797
519	30627	30486	144.3523
520	30638	30497	144.6185
521	30657	30516	144.8871
522	30701	30560	145.1549
523	30704	30563	145.4223
524	30778	30637	145.6944
525	30785	30644	145.9624
526	30797	30656	146.2297
527	30803	30662	146.4966
528	30860	30719	146.7655
529	30889	30748	147.0328
530	30894	30753	147.2988
531	30939	30798	147.5615
532	31110	30969	147.8398
533	31133	30992	148.1083
534	31138	30997	148.3765
535	31140	30999	148.6430
536	31147	31006	148.9082
537	31161	31020	149.1757
538	31170	31029	149.4439
539	31210	31069	149.7112
540	31232	31091	149.9781
541	31340	31199	150.2510
542	31372	31231	150.5193
543	31379	31238	150.7857
544	31447	31306	151.0512
545	31452	31311	151.3132
546	31476	31335	151.5759
547	31488	31347	151.8428
548	31574	31433	152.1124
549	31590	31449	152.3810
550	31697	31556	152.6523
551	31748	31607	152.9215
552	31760	31619	153.1843
553	32104	31963	153.4776
554	32114	31973	153.7405
555	32118	31977	154.0041
556	32131	31990	154.2711
557	32242	32101	154.5440
558	32250	32109	154.8061
559	32266	32125	155.0749
560	32271	32130	155.3377
561	32326	32185	155.6104
562	32333	32192	155.8792
563	32419	32277	159.7769
564	32482	32340	160.0515
565	33150	33008	160.3991
566	33284	33141	164.3518
567	33700	33557	164.6720
568	33794	33649	170.7364
569	33807	33662	171.0153
570	34474	34318	189.2502
571	34517	34359	194.9158
572	34574	34412	204.4401
573	34597	34433	209.0440
574	34654	34489	212.5681
575	34675	34510	212.8580
576	34706	34538	219.1334
577	34822	34650	230.0773
578	34859	34685	233.5759
579	34960	34783	240.9518
580	35043	34865	245.1048
581	35118	34936	255.7286
582	35139	34957	256.0345
583	35153	34970	258.5745
584	35157	34974	258.9007
585	35341	35156	268.2941
586	35514	35322	284.0518
587	35668	35470	300.1124
588	40632	40384	422.1168
589	44931	44643	547.7510
590	45284	44996	548.2345
591	45354	45066	548.6896
592	45493	45200	562.3043
593	45523	45225	571.5432
594	45525	45227	571.9862
595	45813	45515	572.4591
596	45821	45523	572.9043
597	45827	45529	573.3535
598	45836	45538	573.8009
599	45849	45551	574.2456
600	45856	45558	574.6923
601	46199	45901	575.1644
602	46362	46064	575.6291
603	47665	47367	576.3105
604	47690	47392	576.7719
605	47705	47407	577.2322
606	47712	47414	577.6948
607	47754	47456	578.1594
608	47793	47495	578.6258
609	48579	48281	579.1762
610	48927	48629	579.7034
611	49011	48713	580.1740
612	49068	48770	580.6465
613	49102	48804	581.1315
614	49104	48806	581.6145
615	49258	48960	582.1396
616	49286	48988	582.6227
617	49473	49175	583.1259
618	49483	49184	586.3605
619	49531	49232	586.8969
620	49640	49341	587.3911
621	49836	49537	587.8839
622	49923	49624	588.3655
623	50132	49833	588.8587
624	50161	49862	589.3371
625	50188	49889	589.8106
626	50287	49980	601.9370
627	50337	50027	606.4589
628	50491	50170	616.5293
629	50920	50585	642.3787
630	51122	50787	642.8810
631	51154	50819	643.3642
632	51203	50865	646.5093
633	51428	51090	647.0066
634	51507	51169	647.4910
635	51832	51494	648.0001
636	51926	51588	648.4930
637	51931	51593	648.9759
638	51961	51623	649.4586
639	51981	51643	649.9343
640	52201	51863	650.4364
641	55018	54680	651.2893
642	55025	54687	651.7942
643	55125	54787	652.3075
644	59037	58699	653.3571
645	62596	62258	654.4271
646	62638	62300	655.0026
647	62662	62324	655.5804
648	62713	62375	656.1799
649	62715	62377	656.7578
650	62745	62407	657.3385
651	62800	62462	657.9186
652	62807	62469	658.5019
653	62863	62525	659.0932
654	62893	62555	659.6762
655	62969	62631	660.2651
656	63019	62681	660.8466
657	63117	62777	670.3897
658	63168	62827	677.6942
659	63185	62844	678.2773
660	63197	62856	678.8585
661	63215	62874	679.4351
662	63226	62883	683.3422
663	63322	62979	683.9261
664	63334	62991	684.5059
665	63619	63276	685.1172
666	63650	63307	685.7413
667	63700	63357	686.3775
668	63746	63403	686.9746
669	63781	63438	687.5613
670	63949	63606	688.1844
671	64146	63803	688.8453
672	64161	63818	689.4471
673	64163	63820	690.0417
674	64421	64078	690.6649
675	64545	64202	691.2846
676	64660	64316	699.8743
677	64682	64338	700.4621
678	66009	65665	701.2182
679	66107	65763	701.8228
680	66509	66165	702.4558
681	66591	66247	703.0571
682	66631	66287	703.6535
683	66655	66311	704.2617
684	66696	66352	704.8748
685	66719	66375	705.4757
686	66728	66384	706.0685
687	66744	66400	706.6580
688	66788	66444	707.2562
689	66819	66475	707.8571
690	66834	66490	708.4827
691	66846	66502	709.0915
692	66863	66519	709.6923
693	66929	66585	710.3108
694	66951	66607	710.9375
695	66965	66621	711.5438
696	66996	66652	712.1349
697	67488	67144	712.7976
698	67547	67185	726.3876
699	67582	67220	727.0023
700	67657	67295	727.6235
701	67688	67326	728.2479
702	67737	67375	728.8621
703	67766	67404	729.4871
704	67858	67496	730.1064
705	67887	67525	730.7151
706	67960	67598	731.3473
707	68093	67731	731.9869
708	68141	67779	732.6213
709	68219	67857	733.2491
710	68248	67886	733.8689
711	68304	67942	734.4903
712	68351	67989	735.1281
713	68424	68062	735.8032
714	68472	68110	736.4343
715	68474	68112	737.0490
717	68510	68148	737.6883
718	68515	68153	738.3026
719	68544	68182	738.9153
720	68547	68185	739.5277
721	68553	68191	740.1423
722	68561	68199	740.7573
723	68563	68201	741.3692
724	68564	68202	741.9870
725	68603	68241	742.6048
726	68607	68245	743.2205
727	68632	68270	743.8454
728	68633	68271	744.4843
729	68663	68301	745.1276
730	68684	68322	745.7720
731	68694	68332	746.3943
732	68697	68335	747.0310
733	68700	68338	747.6524
734	68704	68342	748.2680
736	68723	68361	748.9100
737	68727	68365	749.5388
738	68736	68374	750.1648
739	68752	68390	750.7914
740	68755	68393	751.4337
741	68759	68397	752.0611
742	68772	68410	752.6793
743	68775	68413	753.2963
744	68777	68415	753.9168
745	68783	68421	754.5354
746	68787	68423	755.2827
747	68797	68433	755.9016
748	68804	68440	756.5198
749	68812	68448	757.1367
750	68813	68449	757.7537
751	68821	68457	758.3752
753	68823	68459	759.0162
754	68833	68469	759.6393
755	68839	68475	760.2594
756	68842	68478	760.8785
757	68865	68501	761.5043
758	68867	68503	762.1323
759	68872	68508	762.7517
760	68877	68513	763.3730
761	68881	68517	764.0268
762	68885	68521	764.6648
763	68890	68526	765.2926
766	68900	68536	765.9582
767	68922	68558	766.5990
768	68932	68568	767.2945
769	68963	68599	767.9877
770	68993	68629	768.6296
771	70513	70149	769.5276
772	71445	71081	770.2998
773	71461	71096	775.8588
774	71486	71121	776.5108
775	71518	71153	777.1760
776	71528	71163	777.8337
777	73883	73506	838.1402
778	73911	73534	838.8123
779	73941	73564	839.4760
780	73976	73597	846.2471
781	74011	73632	846.9108
782	74040	73659	856.5556
783	74049	73668	857.2188
784	74054	73673	857.9024
785	74115	73734	858.5717
786	74164	73783	859.2345
787	74461	74071	917.0077
788	74494	74104	917.6707
789	74540	74150	918.3296
790	74559	74169	918.9849
791	74634	74244	919.6500
792	74742	74352	920.3140
793	74784	74394	920.9776
794	74874	74484	921.6719
795	74914	74524	922.3556
796	74948	74554	930.4576
797	75054	74660	931.1503
799	75200	74806	931.8796
800	75678	75280	942.9907
801	75779	75381	943.7013
802	75780	75382	944.3959
803	75856	75458	945.0999
804	75971	75570	960.0255
805	76029	75628	960.7323
806	76058	75657	961.4387
807	76132	75731	962.1414
808	76184	75783	962.8413
809	76209	75808	963.5359
810	76254	75853	964.2349
811	76299	75898	964.9360
812	76349	75948	965.6377
813	76379	75978	966.3418
814	76417	76015	972.1706
815	76463	76061	972.8688
816	76503	76101	973.5722
817	76523	76121	974.2654
818	76547	76145	974.9604
819	76598	76196	975.6636
820	76632	76230	976.3686
821	76663	76261	977.0743
822	76674	76272	977.7804
823	76688	76286	978.4803
824	76714	76312	979.1857
825	76781	76379	979.9513
826	76813	76411	980.6621
827	76845	76443	981.3731
828	76903	76501	982.2650
829	76961	76559	983.0385
830	76966	76564	983.7451
831	76983	76581	984.4480
832	76997	76595	985.1475
833	77015	76613	985.8496
834	77037	76635	986.5496
835	77057	76655	987.2487
836	77066	76664	987.9497
837	77090	76688	988.6513
838	77108	76706	989.3545
839	77138	76736	990.0622
840	77146	76744	990.7680
841	77163	76761	991.4771
842	77171	76769	992.1789
843	77199	76797	992.8888
844	77217	76815	993.5990
845	77254	76852	994.3265
846	77277	76875	995.0489
847	77292	76890	995.7600
848	77310	76908	996.4813
849	77326	76924	997.2022
850	77342	76940	997.9261
851	77374	76972	998.6461
852	77441	77039	999.3699
853	77478	77076	1000.0917
854	77673	77271	1000.8396
855	77677	77275	1001.5655
856	77680	77278	1002.2917
857	77682	77280	1003.0097
858	77690	77288	1003.7294
859	77697	77295	1004.4456
860	77736	77334	1005.1683
861	77756	77354	1005.8921
862	77774	77372	1006.6188
863	77783	77381	1007.3419
864	77785	77383	1008.0657
865	77792	77390	1008.7818
866	77795	77393	1009.4995
867	77805	77403	1010.2163
868	77809	77407	1010.9340
869	77823	77421	1011.6510
870	77830	77428	1012.3689
871	77842	77440	1013.0877
872	77866	77464	1013.8234
873	77889	77487	1014.5439
874	81348	80946	1015.9564
875	81375	80973	1016.7135
876	81388	80986	1017.4805
877	81418	81016	1018.2608
878	81431	81028	1022.0190
879	81468	81059	1029.5030
880	81500	81091	1030.2725
881	81653	81244	1031.0593
882	81851	81433	1064.1774
883	82069	81651	1064.9841
884	82222	81761	1158.5688
885	82288	81827	1159.3426
886	82433	81972	1160.1300
887	82439	81978	1160.9020
888	82597	82136	1161.7072
889	82646	82185	1162.4896
890	82674	82213	1163.2781
891	82818	82354	1179.8115
892	82853	82389	1180.5922
893	82861	82397	1181.3680
894	82873	82409	1182.1347
895	82900	82430	1190.3556
896	82981	82511	1191.1386
897	83003	82533	1191.9232
898	83048	82578	1192.7068
899	83071	82601	1193.4890
900	83101	82631	1194.2706
901	83127	82657	1195.0529
902	83220	82750	1195.8463
903	83241	82771	1196.6329
904	83244	82774	1197.4099
905	83431	82961	1198.2143
906	83555	83085	1199.0147
907	84067	83597	1199.8799
908	84077	83607	1200.6847
909	84109	83639	1201.4807
910	84119	83649	1202.2636
911	84158	83688	1203.0493
912	84397	83927	1203.8804
913	84433	83963	1204.6675
914	84461	83991	1205.4535
915	84815	84345	1206.2838
916	84920	84450	1207.0880
917	84927	84457	1207.8888
918	84977	84507	1208.6759
919	84985	84515	1209.4633
920	85006	84536	1210.2604
921	85035	84565	1211.0729
922	85138	84668	1211.8725
923	85252	84780	1221.4171
924	85304	84832	1222.2115
925	85318	84846	1223.0041
926	85339	84867	1223.8071
927	85363	84885	1233.3039
928	85397	84919	1234.1117
929	85514	85036	1234.9541
930	85518	85040	1235.7499
931	85552	85074	1236.5619
932	85576	85095	1246.6006
933	85584	85103	1247.3905
934	85614	85132	1252.6977
935	85621	85139	1253.4865
936	85634	85152	1254.2804
937	85716	85234	1255.0797
938	85777	85295	1255.8759
939	85797	85315	1256.6623
940	85802	85320	1257.4546
941	85846	85364	1258.2538
942	85851	85369	1259.0515
943	85898	85416	1259.8594
944	85904	85419	1265.6580
945	86040	85547	1299.6378
946	86045	85552	1300.4317
947	86532	86039	1301.3600
948	86535	86042	1302.1840
949	86563	86069	1307.5761
950	88509	87975	1431.8507
951	88525	87991	1432.7241
952	88608	88064	1448.3359
953	88898	88342	1471.6978
954	88911	88355	1472.5684
955	89103	88544	1485.3494
956	89137	88577	1492.3308
957	89160	88600	1493.1736
958	89372	88812	1494.0643
959	89385	88825	1494.9131
960	89415	88855	1495.7699
961	89438	88878	1496.6140
962	89468	88908	1497.4596
963	89658	89094	1513.8784
964	89698	89128	1527.2010
965	89744	89174	1528.0930
966	97383	96779	1695.2961
967	97553	96939	1750.5136
968	97554	96940	1751.5362
969	97565	96951	1752.5570
970	97718	97104	1753.6053
971	97748	97134	1754.6511
972	97771	97157	1755.6825
973	97783	97169	1756.7191
974	97842	97228	1757.7527
975	97850	97236	1758.7765
976	97975	97361	1759.8295
977	98000	97386	1760.8696
978	98100	97486	1761.9086
979	98121	97507	1762.9513
980	98127	97513	1763.9825
981	98148	97534	1765.0089
982	98154	97540	1766.0360
983	98158	97544	1767.0624
984	98167	97553	1768.0913
985	98185	97571	1769.1201
986	98218	97604	1770.1487
987	98252	97638	1771.1717
988	98318	97704	1772.2082
989	98320	97706	1773.2323
990	98336	97719	1784.2017
991	98380	97763	1785.2324
992	98407	97790	1786.2728
993	98427	97810	1787.2973
994	98456	97839	1788.3271
995	98495	97878	1789.3738
996	98499	97882	1790.4094
997	98518	97901	1791.4485
998	98598	97981	1792.4894
999	98647	98030	1793.5265
1000	98719	98102	1794.6154
1001	98734	98117	1795.6808
1002	98744	98127	1796.7422
1003	98757	98140	1797.7763
1004	98784	98165	1802.1830
1005	98786	98167	1803.2094
1006	98813	98194	1804.2433
1007	98881	98260	1813.0351
1008	98993	98368	1826.5977
1009	99016	98391	1827.6342
1010	99046	98421	1828.7230
1011	99075	98450	1829.7884
1012	99151	98526	1830.8414
1013	99184	98559	1831.8924
1014	99326	98701	1832.9567
1015	99374	98749	1834.0045
1016	99416	98791	1835.0422
1017	99422	98797	1836.0733
1018	99453	98828	1837.1230
1019	99459	98834	1838.1894
1020	99466	98841	1839.2912
1021	99493	98868	1840.3290
1022	99503	98878	1841.3653
1023	99513	98888	1842.3966
1024	99517	98892	1843.4300
1025	99529	98903	1848.4775
1026	99546	98920	1849.5642
1027	99607	98981	1850.5982
1028	99612	98986	1851.6224
1029	99649	99023	1852.6651
1030	99667	99041	1853.6978
1031	99816	99190	1854.7482
1032	99848	99222	1855.8067
1033	99899	99273	1856.8587
1034	100021	99395	1857.9372
1035	100028	99402	1858.9949
1036	100129	99499	1881.1940
1037	100160	99530	1882.2311
1038	100324	99694	1883.2943
1039	100392	99762	1884.3376
1040	100401	99771	1885.3732
1041	100430	99800	1886.4380
1042	100438	99808	1887.5646
1043	100443	99813	1888.6463
1044	100589	99959	1889.7473
1045	100596	99966	1890.8349
1046	100606	99976	1891.9274
1047	100622	99992	1893.0071
1048	100702	100072	1894.0984
1049	100707	100077	1895.1802
1050	100733	100103	1896.2724
1051	100802	100172	1897.3649
1052	100852	100222	1898.4402
1053	100920	100290	1899.5265
1054	100926	100296	1900.6080
1055	100941	100309	1910.0385
1056	100988	100356	1911.1247
1057	101000	100368	1912.2091
1058	101007	100375	1913.2880
1059	101015	100383	1914.3703
1060	101019	100387	1915.4536
1061	101032	100400	1916.5458
1062	101035	100403	1917.6334
1063	101241	100607	1932.7588
1064	101246	100612	1933.8459
1065	101393	100759	1934.9664
1066	101529	100891	1972.5625
1067	101555	100917	1973.5754
1068	101584	100946	1974.5879
1069	101601	100963	1975.5926
1070	101607	100969	1976.6057
1071	101611	100973	1977.6123
1072	101619	100981	1978.6200
1073	101708	101063	2015.5084
1074	101714	101069	2016.5126
1075	101727	101082	2017.5101
1076	101756	101111	2018.5133
1077	101832	101187	2019.5399
1078	101868	101223	2020.5627
1079	101880	101234	2026.9462
1080	101917	101271	2027.9490
1081	101945	101299	2028.9471
1082	102019	101373	2029.9517
1083	102047	101401	2030.9552
1084	102064	101418	2031.9881
1085	102068	101422	2033.0828
1086	102083	101437	2034.0744
1087	102114	101468	2035.0774
1088	102131	101485	2036.0896
1089	102175	101529	2037.0816
1090	102202	101556	2038.0715
1091	102224	101578	2039.0656
1092	102228	101582	2040.0563
1093	102236	101590	2041.0468
1094	102253	101603	2057.7957
1095	102264	101614	2058.7760
1096	102277	101626	2066.2486
1097	102306	101655	2067.2292
1098	102349	101698	2068.2216
1099	102362	101711	2069.2325
1100	102394	101743	2070.2253
1101	102405	101754	2071.2543
1102	102419	101766	2079.9357
1103	102428	101775	2080.9575
1104	102446	101793	2081.9970
1105	102465	101812	2083.0255
1106	102511	101858	2084.0640
1107	102519	101866	2085.1001
1108	102722	102069	2086.1461
1109	102725	102071	2089.5154
1110	102796	102142	2090.5494
1111	102838	102184	2091.5800
1112	102939	102282	2107.0616
1113	102953	102296	2108.0865
1114	103048	102391	2109.1161
1115	103095	102438	2110.1431
1116	103214	102547	2154.2835
1117	103243	102576	2155.3072
1118	103283	102616	2156.3381
1119	103353	102686	2157.3666
1120	103373	102706	2158.3879
1121	103435	102768	2159.4180
1122	103464	102797	2160.4395
1123	103471	102804	2161.4740
1124	104060	103387	2209.6276
1125	104074	103401	2210.6561
1127	104086	103411	2216.3179
1128	104094	103419	2217.3397
1129	104223	103548	2218.3844
1130	104233	103558	2219.4218
1131	104331	103656	2220.4718
1132	104349	103674	2221.5084
1133	104399	103724	2222.5493
1134	104444	103769	2223.6011
1135	104465	103790	2224.6465
1136	104473	103798	2225.6769
1137	104493	103818	2226.7084
1138	104518	103843	2227.8511
1139	104532	103857	2228.8808
1140	104550	103875	2229.9132
1141	104552	103877	2230.9507
1142	104564	103889	2231.9856
1143	104585	103910	2233.0275
1144	104610	103935	2234.0654
1145	104627	103952	2235.0952
1146	114263	113335	3416.4945
1147	114265	113337	3417.7648
1148	114270	113342	3419.0167
1149	114405	113477	3420.2951
1150	114621	113688	3454.8827
1151	114644	113711	3456.1435
1152	114660	113727	3457.4088
1153	114780	113847	3458.7110
1155	114831	113898	3460.0467
1156	114839	113906	3461.3233
1157	114916	113983	3462.5986
1158	115009	114057	3551.1459
1159	115058	114106	3552.4155
1160	115090	114138	3553.6838
1161	115092	114140	3554.9486
1162	115118	114166	3556.2137
1163	115134	114182	3557.4812
1164	115170	114218	3558.7476
1165	115193	114241	3560.0112
1166	115225	114273	3561.2774
1167	115227	114275	3562.5386
1168	115454	114501	3579.0965
1169	115458	114505	3580.3799
1170	115461	114508	3581.6494
1171	115464	114511	3582.9113
1172	115488	114535	3584.2002
1173	115497	114544	3585.4920
1174	115863	114908	3604.4981
1176	115874	114919	3605.8297
1177	115878	114923	3607.1150
1178	115881	114926	3608.4222
1179	115902	114947	3609.7074
1180	115928	114972	3618.1398
1181	115964	115004	3634.2401
1182	115989	115028	3642.4349
1183	116039	115072	3663.1598
1184	116058	115086	3672.2085
1185	116073	115099	3682.7035
1186	116092	115115	3692.4792
1187	116159	115182	3693.7702
1188	116296	115319	3695.0751
1189	116494	115515	3720.0534
1190	116520	115541	3721.3665
1191	116531	115552	3722.6915
1192	116537	115558	3723.9810
1193	116688	115709	3725.3040
1194	116708	115729	3726.5864
1195	117108	116117	3788.2420
1196	117496	116505	3789.6152
1197	117519	116528	3790.9164
1198	117533	116542	3792.2059
1199	117553	116562	3793.5260
1200	117666	116670	3811.7804
1201	117688	116691	3822.5030
1202	117760	116761	3847.5100
1203	117778	116779	3848.8177
1204	117841	116827	3902.0116
1205	118171	117125	4070.5509
1206	121309	120252	4178.4222
1207	121352	120286	4210.3963
1208	121480	120414	4211.7850
1209	121500	120434	4213.1474
1210	121514	120448	4214.5136
1211	121635	120567	4240.1146
1212	121699	120631	4241.4961
1213	121778	120709	4258.5110
1214	121785	120716	4259.8876
1215	121850	120781	4261.2547
1216	121855	120785	4264.7173
1217	121876	120806	4266.1077
1218	122368	121297	4287.0378
1219	122413	121342	4288.4152
1220	123749	122653	4570.1286
1221	123903	122796	4662.3463
1222	124462	123343	4786.5856
1223	125021	123890	4909.3917
1224	162517	160682	19903.9896
