# Supplementary material for: Speeding up iterative applications of the BUILD supertree algorithm
Source: PeerJ. 2024 Jan 2;12:e16624. doi: 10.7717/peerj.16624 (PMC10768670; doi:10.7717/peerj.16624)
Supplement: Supplemental Information 6 — Running times on 1,223 problems with batch, oracle, incremental, and rollback optimizations enabled. Tab-separated values. [file peerj-12-16624-s006.tsv]

i	splits-all	splits-ok	time
1	25	25	0.0375
2	30	30	0.0397
3	36	36	0.0403
4	161	161	0.0431
5	180	180	0.0444
6	316	316	0.0470
7	324	324	0.0478
8	366	366	0.0487
9	392	391	0.0524
10	419	418	0.0535
11	511	510	0.0552
12	549	548	0.0566
13	957	936	0.1035
14	984	963	0.1049
15	992	971	0.1062
16	1098	1077	0.1086
17	1255	1234	0.1129
18	1264	1243	0.1146
19	1298	1274	0.1181
20	1307	1281	0.1215
21	1336	1310	0.1236
22	1337	1311	0.1249
23	1379	1353	0.1272
24	1406	1376	0.1334
25	1417	1387	0.1350
26	1439	1409	0.1373
27	1462	1432	0.1392
28	1469	1439	0.1410
29	1498	1468	0.1432
30	1513	1483	0.1444
31	1539	1509	0.1465
32	1589	1559	0.1488
33	1616	1585	0.1568
34	1628	1597	0.1588
35	1646	1615	0.1610
36	1662	1631	0.1629
37	1669	1637	0.1647
38	1671	1639	0.1657
39	1684	1652	0.1670
40	1764	1732	0.1695
41	1771	1739	0.1708
42	1846	1814	0.1726
43	1916	1884	0.1745
44	1983	1951	0.1764
45	2196	2164	0.1805
46	2232	2200	0.1820
47	2295	2263	0.1837
48	2377	2345	0.1857
49	2478	2446	0.1886
50	2550	2518	0.1906
51	2590	2558	0.1923
53	3931	3884	0.3252
54	4232	4160	0.4096
55	5228	5144	0.8108
56	5346	5262	0.8144
57	5405	5321	0.8175
58	5435	5351	0.8200
59	5448	5362	0.8235
60	5550	5464	0.8267
61	5562	5476	0.8286
62	5577	5490	0.8317
63	5591	5499	0.8368
64	5596	5504	0.8385
65	5604	5511	0.8414
67	5608	5515	0.8446
68	5615	5522	0.8464
69	5617	5524	0.8481
70	5633	5538	0.8516
71	5658	5563	0.8538
72	5673	5578	0.8557
73	5676	5581	0.8574
74	5702	5607	0.8594
76	5704	5609	0.8625
77	5709	5614	0.8641
78	5715	5620	0.8658
79	5720	5625	0.8680
80	5738	5643	0.8703
81	5751	5656	0.8723
82	5764	5669	0.8743
83	5767	5672	0.8759
84	5772	5677	0.8783
85	5773	5678	0.8804
86	5787	5692	0.8824
87	5788	5693	0.8840
88	5798	5703	0.8858
89	5818	5722	0.8890
90	5875	5778	0.8945
91	5889	5792	0.8965
92	5890	5793	0.8982
93	5895	5798	0.8999
94	5901	5804	0.9016
95	5907	5810	0.9034
96	5916	5819	0.9052
97	5922	5825	0.9071
98	5927	5830	0.9088
99	5928	5831	0.9108
100	5930	5833	0.9130
101	5944	5846	0.9168
103	5969	5871	0.9211
104	5976	5878	0.9230
105	5989	5891	0.9253
106	5990	5892	0.9276
107	6002	5904	0.9302
108	6005	5907	0.9323
109	6016	5915	0.9368
110	6030	5929	0.9389
111	6042	5940	0.9416
113	6047	5945	0.9449
114	6050	5948	0.9466
115	6054	5952	0.9484
117	6055	5953	0.9523
118	6057	5955	0.9540
119	6059	5957	0.9561
120	6065	5963	0.9580
121	6066	5964	0.9598
123	6070	5968	0.9633
124	6071	5969	0.9651
125	6095	5990	0.9700
126	6104	5998	0.9728
128	6111	6004	0.9773
129	6119	6012	0.9794
130	6134	6027	0.9818
131	6140	6033	0.9837
132	6144	6036	0.9862
133	6147	6039	0.9880
135	6149	6041	0.9913
136	6160	6052	0.9938
137	6165	6057	0.9956
138	6183	6075	0.9981
139	6186	6078	1.0000
140	6191	6083	1.0021
143	6195	6087	1.0073
144	6221	6113	1.0099
147	6242	6133	1.0179
148	6323	6214	1.0249
149	6346	6237	1.0295
150	6367	6258	1.0344
151	6395	6286	1.0391
152	6409	6300	1.0455
153	6416	6307	1.0507
154	6426	6317	1.0556
155	6437	6328	1.0585
156	6440	6331	1.0698
157	6453	6343	1.0897
158	6462	6352	1.0926
159	6475	6365	1.0975
160	6481	6371	1.0999
162	6497	6387	1.1037
163	6498	6388	1.1056
164	6500	6390	1.1076
165	6508	6398	1.1096
166	6510	6400	1.1115
167	6511	6401	1.1133
168	6520	6410	1.1153
169	6537	6427	1.1177
170	6559	6449	1.1203
171	6572	6462	1.1225
172	6586	6476	1.1248
173	6674	6564	1.1297
174	6676	6566	1.1316
175	6682	6572	1.1335
176	6684	6574	1.1355
177	6730	6620	1.1398
178	6805	6695	1.1448
179	6829	6719	1.1478
180	6836	6726	1.1500
181	6849	6739	1.1525
182	6867	6757	1.1552
183	6899	6789	1.1585
184	6969	6859	1.1639
185	7019	6909	1.1686
186	10903	10793	1.4564
187	11966	11856	1.5009
188	11997	11887	1.5047
189	12032	11922	1.5080
190	12055	11945	1.5109
191	12088	11978	1.5143
192	12100	11990	1.5168
193	12160	12050	1.5205
194	12890	12780	1.5554
195	13497	13387	1.7650
196	13561	13451	1.7734
197	13655	13545	1.7922
198	13707	13597	1.8021
199	13761	13648	1.8222
200	13779	13666	1.8267
201	13791	13678	1.8311
202	13860	13747	1.8363
203	13883	13770	1.8416
204	13949	13836	1.8515
205	13980	13867	1.8602
206	14024	13911	1.8696
207	14057	13944	1.8749
208	14118	14005	1.8806
209	14177	14064	1.8878
210	14236	14123	1.8952
211	14266	14153	1.9001
212	14278	14165	1.9039
213	14300	14187	1.9081
214	14306	14193	1.9116
215	14323	14210	1.9154
216	14333	14220	1.9190
217	14379	14266	1.9240
218	14397	14284	1.9283
219	14420	14307	1.9325
220	14510	14397	1.9389
221	14526	14413	1.9426
222	14537	14424	1.9462
223	14566	14453	1.9519
224	14708	14595	1.9763
225	14781	14668	1.9836
226	14803	14690	1.9877
227	14806	14693	1.9913
228	14820	14707	1.9955
229	14908	14795	2.0037
230	15004	14891	2.0127
231	15054	14941	2.0197
232	15126	15013	2.0274
233	15352	15239	2.0386
234	15401	15288	2.0438
235	15447	15334	2.0493
236	15518	15405	2.0556
237	15581	15468	2.0637
238	15614	15501	2.0712
239	15635	15522	2.0767
240	15715	15602	2.0836
241	15731	15618	2.0877
242	15737	15624	2.0916
243	15752	15639	2.0958
244	15763	15650	2.0997
245	15772	15659	2.1037
246	15784	15671	2.1078
247	15796	15683	2.1119
248	15813	15700	2.1163
249	15824	15711	2.1206
250	15851	15738	2.1251
251	15933	15820	2.1323
252	15953	15840	2.1366
253	15971	15858	2.1408
254	15986	15873	2.1462
255	16012	15899	2.1509
256	16071	15958	2.1567
257	16095	15982	2.1619
258	16196	16083	2.1689
259	16397	16284	2.1880
260	16451	16338	2.1946
261	16503	16390	2.2003
262	16588	16475	2.2140
263	16641	16528	2.2214
264	16647	16534	2.2255
265	16687	16574	2.2310
266	16704	16591	2.2355
267	16715	16602	2.2398
268	16857	16744	2.2529
269	16898	16785	2.2585
270	16968	16855	2.2652
271	17141	17028	2.2769
272	17259	17146	2.2855
273	17270	17157	2.2904
274	17385	17272	2.3021
275	17448	17335	2.3143
276	17728	17615	2.3326
277	17754	17641	2.3379
278	17778	17665	2.3431
279	17798	17685	2.3479
280	17885	17772	2.3554
281	17950	17837	2.3622
282	17964	17851	2.3669
283	18167	18054	2.3896
284	18185	18072	2.3976
285	18234	18121	2.4107
286	18299	18186	2.4198
287	18453	18340	2.4353
288	18509	18396	2.4491
289	18529	18416	2.4624
290	18818	18704	2.5232
291	18819	18705	2.5294
292	18904	18790	2.5446
293	18955	18841	2.5721
294	18959	18845	2.5779
295	19011	18897	2.5850
296	19096	18976	2.7843
297	19285	19165	2.8065
298	19311	19191	2.8142
299	19390	19270	2.8228
300	19492	19372	2.8324
301	19526	19406	2.8454
302	19542	19422	2.8521
303	19708	19588	2.8665
304	19744	19624	2.8759
305	19799	19679	2.8849
306	19836	19716	2.8994
307	19846	19726	2.9060
308	19850	19730	2.9114
309	19855	19735	2.9161
310	19865	19745	2.9225
311	19878	19758	2.9289
312	19976	19856	2.9382
313	20010	19890	2.9457
314	20013	19893	2.9502
315	20025	19905	2.9553
316	20028	19908	2.9598
317	20043	19923	2.9661
318	20055	19935	2.9714
319	20065	19945	2.9763
320	20070	19950	2.9824
321	20076	19956	2.9879
322	20096	19976	2.9935
323	20173	20053	3.0091
324	20188	20068	3.0162
325	20235	20115	3.0312
326	20305	20185	3.0409
327	20344	20224	3.0498
328	20415	20295	3.0664
329	20482	20362	3.0772
330	20509	20389	3.0920
331	20542	20422	3.1010
332	20553	20433	3.1072
333	20591	20471	3.1158
334	20601	20481	3.1220
335	20676	20556	3.1346
336	20679	20559	3.1409
337	20782	20662	3.1994
338	20861	20741	3.2112
339	20936	20816	3.2222
340	21056	20936	3.2457
341	21140	21020	3.2643
342	21183	21063	3.2780
343	21271	21151	3.2973
344	21443	21323	3.3202
345	21509	21389	3.3534
346	21531	21411	3.3799
347	21533	21413	3.3867
348	21659	21539	3.4014
349	21738	21618	3.4119
350	21800	21680	3.4215
351	21862	21742	3.4305
352	21965	21845	3.4432
353	21984	21864	3.4505
354	21998	21878	3.4587
355	22078	21958	3.5460
356	22107	21985	3.6439
357	22122	22000	3.6519
358	22247	22125	3.6746
359	22266	22144	3.6827
360	22312	22190	3.6911
361	22349	22227	3.6998
362	22654	22532	3.7333
363	22686	22564	3.7514
364	22700	22578	3.7593
365	22739	22617	3.7682
366	22812	22690	3.7792
367	23130	23007	3.9115
368	23138	23015	3.9212
369	23155	23032	3.9311
370	23190	23067	3.9405
371	23215	23092	3.9611
372	23227	23104	3.9693
373	23258	23135	3.9802
374	23266	23143	3.9893
375	23271	23148	3.9975
376	23349	23226	4.0217
377	23391	23268	4.0338
378	23419	23296	4.0556
379	23423	23300	4.0650
380	23426	23303	4.0830
381	23470	23347	4.1009
382	23500	23377	4.1174
383	23507	23384	4.1249
384	23549	23426	4.1397
385	23569	23446	4.1615
386	23620	23497	4.1828
387	23633	23510	4.2036
388	23664	23541	4.2145
389	23698	23575	4.2247
390	23712	23589	4.2371
391	23717	23594	4.2467
392	23733	23610	4.2659
393	23741	23618	4.2747
394	23766	23643	4.2925
395	24222	24098	4.3661
396	24658	24534	4.4137
397	24780	24656	4.6092
398	24972	24848	4.6394
399	25136	25012	4.6681
400	25205	25081	4.6879
401	25253	25129	4.7023
402	25273	25149	4.7136
403	25451	25324	4.8364
404	26192	26058	5.5617
405	26243	26102	5.8893
406	26284	26143	5.9007
407	26299	26158	5.9103
408	26311	26170	5.9191
409	26320	26179	5.9273
410	26340	26199	5.9363
411	26553	26412	5.9568
412	26623	26482	5.9696
413	26757	26616	5.9878
414	26827	26686	6.0021
415	26843	26702	6.0113
416	26956	26815	6.0262
417	27015	26874	6.0392
418	27036	26895	6.0504
419	27066	26925	6.0607
420	27070	26929	6.0690
421	27104	26963	6.0867
422	27121	26980	6.0952
423	27133	26992	6.1038
424	27147	27006	6.1124
425	27156	27015	6.1206
426	27163	27022	6.1286
427	27171	27030	6.1368
428	27180	27039	6.1451
429	27186	27045	6.1530
430	27331	27190	6.1707
431	27367	27226	6.1814
432	27404	27263	6.1927
433	27426	27285	6.2020
434	27431	27290	6.2099
435	27462	27321	6.2194
436	27467	27326	6.2273
437	27549	27408	6.2399
438	27620	27479	6.2627
439	27624	27483	6.2712
440	27632	27491	6.2799
441	27637	27496	6.2882
442	27691	27550	6.2999
443	27696	27555	6.3080
444	27738	27597	6.3184
445	27769	27628	6.3282
446	27796	27655	6.3386
447	27808	27667	6.3473
448	27823	27682	6.3562
449	27839	27698	6.3649
450	27862	27721	6.3760
451	27902	27761	6.3871
452	27915	27774	6.3957
453	27925	27784	6.4041
454	27931	27790	6.4120
455	27942	27801	6.4206
456	27961	27820	6.4295
457	27965	27824	6.4374
458	27990	27849	6.4498
459	28029	27888	6.4602
460	28083	27942	6.4723
461	28123	27982	6.4837
462	28150	28009	6.4937
463	28432	28291	6.5206
464	28433	28292	6.5286
465	28444	28303	6.5373
466	28497	28356	6.5488
467	28498	28357	6.5566
468	28511	28370	6.5656
469	28526	28385	6.5747
470	28543	28402	6.5844
471	28577	28436	6.5947
472	28584	28443	6.6032
473	28596	28455	6.6124
474	28603	28462	6.6205
475	28611	28470	6.6287
476	28646	28505	6.6389
477	28649	28508	6.6468
478	28669	28528	6.6561
479	28683	28542	6.6652
480	28687	28546	6.6735
481	28694	28553	6.6820
482	28703	28562	6.6906
483	28720	28579	6.6998
484	28798	28657	6.7130
485	28813	28672	6.7225
486	28869	28728	6.7345
487	28900	28759	6.7450
488	28985	28844	6.7594
489	29010	28869	6.7697
490	29013	28872	6.7779
491	29034	28893	6.7875
492	29067	28926	6.7978
493	29073	28932	6.8064
494	29205	29064	6.8237
495	29260	29119	6.8359
496	29264	29123	6.8441
497	29267	29126	6.8524
498	29291	29150	6.8620
499	29309	29168	6.8716
500	29336	29195	6.8813
501	29358	29217	6.8913
502	29360	29219	6.8995
503	29400	29259	6.9103
504	29686	29545	6.9404
505	29706	29565	6.9505
506	29731	29590	6.9609
507	29743	29602	6.9700
508	29746	29605	6.9783
509	29769	29628	6.9882
510	29796	29655	6.9984
511	29822	29681	7.0083
512	29825	29684	7.0167
513	29854	29713	7.0270
514	29891	29750	7.0377
515	29892	29751	7.0460
516	29893	29752	7.0544
517	29923	29782	7.0796
518	30539	30398	7.1438
519	30627	30486	7.1593
520	30638	30497	7.1695
521	30657	30516	7.1800
522	30701	30560	7.1919
523	30704	30563	7.2006
524	30778	30637	7.2147
525	30785	30644	7.2235
526	30797	30656	7.2328
527	30803	30662	7.2416
528	30860	30719	7.2548
529	30889	30748	7.2655
530	30894	30753	7.2744
531	30939	30798	7.2862
532	31110	30969	7.3061
533	31133	30992	7.3165
534	31138	30997	7.3252
535	31140	30999	7.3338
536	31147	31006	7.3428
537	31161	31020	7.3523
538	31170	31029	7.3617
539	31210	31069	7.3735
540	31232	31091	7.3837
541	31340	31199	7.3998
542	31372	31231	7.4112
543	31379	31238	7.4204
544	31447	31306	7.4345
545	31452	31311	7.4435
546	31476	31335	7.4539
547	31488	31347	7.4633
548	31574	31433	7.4789
549	31590	31449	7.4890
550	31697	31556	7.5051
551	31748	31607	7.5174
552	31760	31619	7.5269
553	32104	31963	7.5637
554	32114	31973	7.5736
555	32118	31977	7.5827
556	32131	31990	7.5924
557	32242	32101	7.6081
558	32250	32109	7.6177
559	32266	32125	7.6275
560	32271	32130	7.6366
561	32326	32185	7.6499
562	32333	32192	7.6590
563	32419	32277	7.7282
564	32482	32340	7.7424
565	33150	33008	7.8198
566	33284	33141	7.8457
567	33700	33557	7.9004
568	33794	33649	7.9335
569	33807	33662	7.9462
570	34474	34318	8.4088
571	34517	34359	8.4774
572	34574	34412	8.5146
573	34597	34433	8.5331
574	34654	34489	8.5646
575	34675	34510	8.5779
576	34706	34538	8.6058
577	34822	34650	8.6436
578	34859	34685	8.7059
579	34960	34783	8.7448
580	35043	34865	8.7764
581	35118	34936	8.8144
582	35139	34957	8.8278
583	35153	34970	8.8440
584	35157	34974	8.8593
585	35341	35156	8.9247
586	35514	35322	9.0375
587	35668	35470	9.1074
588	40632	40384	10.3027
589	44931	44643	11.5066
590	45284	44996	11.5599
591	45354	45066	11.5806
592	45493	45200	11.7301
593	45523	45225	11.7820
594	45525	45227	11.7976
595	45813	45515	11.8402
596	45821	45523	11.8538
597	45827	45529	11.8672
598	45836	45538	11.8810
599	45849	45551	11.8958
600	45856	45558	11.9094
601	46199	45901	11.9529
602	46362	46064	11.9825
603	47665	47367	12.2005
604	47690	47392	12.2183
605	47705	47407	12.2347
606	47712	47414	12.2499
607	47754	47456	12.2678
608	47793	47495	12.2850
609	48579	48281	12.3793
610	48927	48629	12.4528
611	49011	48713	12.4756
612	49068	48770	12.4977
613	49102	48804	12.5157
614	49104	48806	12.5301
615	49258	48960	12.5966
616	49286	48988	12.6158
617	49473	49175	12.6558
618	49483	49184	12.6772
619	49531	49232	12.6992
620	49640	49341	12.7313
621	49836	49537	12.7719
622	49923	49624	12.8086
623	50132	49833	12.8562
624	50161	49862	12.8860
625	50188	49889	12.9183
626	50287	49980	13.1378
627	50337	50027	13.2079
628	50491	50170	13.4184
629	50920	50585	13.6073
630	51122	50787	13.6547
631	51154	50819	13.6864
632	51203	50865	13.7276
633	51428	51090	13.7701
634	51507	51169	13.7972
635	51832	51494	13.8518
636	51926	51588	13.8804
637	51931	51593	13.9011
638	51961	51623	13.9241
639	51981	51643	13.9461
640	52201	51863	13.9877
641	55018	54680	14.4729
642	55025	54687	14.4951
643	55125	54787	14.5210
644	59037	58699	15.0427
645	62596	62258	15.7150
646	62638	62300	15.7407
647	62662	62324	15.7651
648	62713	62375	15.7925
649	62715	62377	15.8138
650	62745	62407	15.8377
651	62800	62462	15.8641
652	62807	62469	15.8849
653	62863	62525	15.9097
654	62893	62555	15.9316
655	62969	62631	15.9572
656	63019	62681	15.9798
657	63117	62777	16.0094
658	63168	62827	16.0354
659	63185	62844	16.0544
660	63197	62856	16.0733
661	63215	62874	16.0930
662	63226	62883	16.1134
663	63322	62979	16.1475
664	63334	62991	16.1688
665	63619	63276	16.2163
666	63650	63307	16.2361
667	63700	63357	16.2573
668	63746	63403	16.2794
669	63781	63438	16.2990
670	63949	63606	16.3313
671	64146	63803	16.3662
672	64161	63818	16.3885
673	64163	63820	16.4061
674	64421	64078	16.4525
675	64545	64202	16.4826
676	64660	64316	16.5181
677	64682	64338	16.5379
678	66009	65665	16.7035
679	66107	65763	16.7294
680	66509	66165	16.7876
681	66591	66247	16.8163
682	66631	66287	16.8411
683	66655	66311	16.8630
684	66696	66352	16.8880
685	66719	66375	16.9102
686	66728	66384	16.9315
687	66744	66400	16.9536
688	66788	66444	16.9783
689	66819	66475	17.0008
690	66834	66490	17.0220
691	66846	66502	17.0421
692	66863	66519	17.0625
693	66929	66585	17.0874
694	66951	66607	17.1091
695	66965	66621	17.1293
696	66996	66652	17.1502
697	67488	67144	17.2190
698	67547	67185	17.2584
699	67582	67220	17.2839
700	67657	67295	17.3127
701	67688	67326	17.3348
702	67737	67375	17.3624
703	67766	67404	17.3889
704	67858	67496	17.4478
705	67887	67525	17.4766
706	67960	67598	17.5046
707	68093	67731	17.5500
708	68141	67779	17.5754
709	68219	67857	17.6065
710	68248	67886	17.6377
711	68304	67942	17.6835
712	68351	67989	17.7215
713	68424	68062	17.7558
714	68472	68110	17.7884
715	68474	68112	17.8155
717	68510	68148	17.8717
718	68515	68153	17.8989
719	68544	68182	17.9285
720	68547	68185	17.9551
721	68553	68191	17.9821
722	68561	68199	18.0094
723	68563	68201	18.0360
724	68564	68202	18.0623
725	68603	68241	18.0931
726	68607	68245	18.1204
727	68632	68270	18.1494
728	68633	68271	18.1757
729	68663	68301	18.2063
730	68684	68322	18.2360
731	68694	68332	18.2633
732	68697	68335	18.2896
733	68700	68338	18.3159
734	68704	68342	18.3421
736	68723	68361	18.3959
737	68727	68365	18.4223
738	68736	68374	18.4496
739	68752	68390	18.4779
740	68755	68393	18.5046
741	68759	68397	18.5310
742	68772	68410	18.5589
743	68775	68413	18.5852
744	68777	68415	18.6117
745	68783	68421	18.6384
746	68787	68423	18.6660
747	68797	68433	18.6941
748	68804	68440	18.7209
749	68812	68448	18.7478
750	68813	68449	18.7739
751	68821	68457	18.8009
753	68823	68459	18.8523
754	68833	68469	18.8793
755	68839	68475	18.9058
756	68842	68478	18.9321
757	68865	68501	18.9613
758	68867	68503	18.9876
759	68872	68508	19.0147
760	68877	68513	19.0412
761	68881	68517	19.0678
762	68885	68521	19.0948
763	68890	68526	19.1214
766	68900	68536	19.1999
767	68922	68558	19.2278
768	68932	68568	19.2549
769	68963	68599	19.2843
770	68993	68629	19.3134
771	70513	70149	19.6872
772	71445	71081	19.8279
773	71461	71096	19.8674
774	71486	71121	19.8914
775	71518	71153	19.9187
776	71528	71163	19.9474
777	73883	73506	20.4916
778	73911	73534	20.5187
779	73941	73564	20.5485
780	73976	73597	20.5856
781	74011	73632	20.6196
782	74040	73659	20.6623
783	74049	73668	20.6884
784	74054	73673	20.7159
785	74115	73734	20.7473
786	74164	73783	20.7749
787	74461	74071	20.8906
788	74494	74104	20.9150
789	74540	74150	20.9401
790	74559	74169	20.9629
791	74634	74244	20.9912
792	74742	74352	21.0231
793	74784	74394	21.0480
794	74874	74484	21.1138
795	74914	74524	21.1453
796	74948	74554	21.1810
797	75054	74660	21.2176
799	75200	74806	21.2875
800	75678	75280	21.9466
801	75779	75381	21.9866
802	75780	75382	22.0073
803	75856	75458	22.0463
804	75971	75570	22.1121
805	76029	75628	22.1494
806	76058	75657	22.1896
807	76132	75731	22.2277
808	76184	75783	22.2623
809	76209	75808	22.2868
810	76254	75853	22.3162
811	76299	75898	22.3617
812	76349	75948	22.3887
813	76379	75978	22.4229
814	76417	76015	22.4842
815	76463	76061	22.5111
816	76503	76101	22.5451
817	76523	76121	22.5733
818	76547	76145	22.5987
819	76598	76196	22.6292
820	76632	76230	22.6571
821	76663	76261	22.6829
822	76674	76272	22.7056
823	76688	76286	22.7281
824	76714	76312	22.7543
825	76781	76379	22.8639
826	76813	76411	22.8950
827	76845	76443	22.9262
828	76903	76501	23.2341
829	76961	76559	23.3564
830	76966	76564	23.3815
831	76983	76581	23.4069
832	76997	76595	23.4402
833	77015	76613	23.4701
834	77037	76635	23.4997
835	77057	76655	23.5292
836	77066	76664	23.5578
837	77090	76688	23.5874
838	77108	76706	23.6159
839	77138	76736	23.6466
840	77146	76744	23.6732
841	77163	76761	23.7078
842	77171	76769	23.7363
843	77199	76797	23.7686
844	77217	76815	23.8056
845	77254	76852	23.8519
846	77277	76875	23.8799
847	77292	76890	23.9103
848	77310	76908	23.9435
849	77326	76924	23.9702
850	77342	76940	24.0077
851	77374	76972	24.0378
852	77441	77039	24.0837
853	77478	77076	24.1249
854	77673	77271	24.2073
855	77677	77275	24.2352
856	77680	77278	24.2628
857	77682	77280	24.2905
858	77690	77288	24.3188
859	77697	77295	24.3468
860	77736	77334	24.3787
861	77756	77354	24.4179
862	77774	77372	24.4615
863	77783	77381	24.4892
864	77785	77383	24.5156
865	77792	77390	24.5519
866	77795	77393	24.5780
867	77805	77403	24.6049
868	77809	77407	24.6354
869	77823	77421	24.6675
870	77830	77428	24.6938
871	77842	77440	24.7231
872	77866	77464	24.7758
873	77889	77487	24.8065
874	81348	80946	25.7234
875	81375	80973	25.7590
876	81388	80986	25.7919
877	81418	81016	25.8231
878	81431	81028	25.9213
879	81468	81059	25.9920
880	81500	81091	26.0334
881	81653	81244	26.0959
882	81851	81433	26.2940
883	82069	81651	26.3726
884	82222	81761	26.6063
885	82288	81827	26.6493
886	82433	81972	26.7220
887	82439	81978	26.7635
888	82597	82136	26.8267
889	82646	82185	26.8705
890	82674	82213	26.9114
891	82818	82354	27.1652
892	82853	82389	27.1990
893	82861	82397	27.2261
894	82873	82409	27.2529
895	82900	82430	27.3698
896	82981	82511	27.4098
897	83003	82533	27.4487
898	83048	82578	27.4802
899	83071	82601	27.5072
900	83101	82631	27.5417
901	83127	82657	27.5777
902	83220	82750	27.6336
903	83241	82771	27.6762
904	83244	82774	27.7071
905	83431	82961	27.7665
906	83555	83085	27.8242
907	84067	83597	27.9367
908	84077	83607	27.9675
909	84109	83639	28.0004
910	84119	83649	28.0302
911	84158	83688	28.0636
912	84397	83927	28.1433
913	84433	83963	28.1883
914	84461	83991	28.2202
915	84815	84345	28.3098
916	84920	84450	28.3563
917	84927	84457	28.3829
918	84977	84507	28.4144
919	84985	84515	28.4394
920	85006	84536	28.4659
921	85035	84565	28.4978
922	85138	84668	28.5545
923	85252	84780	28.7128
924	85304	84832	28.7643
925	85318	84846	28.7927
926	85339	84867	28.8456
927	85363	84885	29.0961
928	85397	84919	29.1619
929	85514	85036	29.2441
930	85518	85040	29.2713
931	85552	85074	29.3205
932	85576	85095	29.4325
933	85584	85103	29.4665
934	85614	85132	29.5929
935	85621	85139	29.6302
936	85634	85152	29.6866
937	85716	85234	29.7325
938	85777	85295	29.7870
939	85797	85315	29.8162
940	85802	85320	29.8455
941	85846	85364	29.8778
942	85851	85369	29.9218
943	85898	85416	29.9754
944	85904	85419	30.1383
945	86040	85547	30.8157
946	86045	85552	30.8403
947	86532	86039	30.9702
948	86535	86042	31.0312
949	86563	86069	31.2026
950	88509	87975	35.0638
951	88525	87991	35.1014
952	88608	88064	36.1410
953	88898	88342	37.3358
954	88911	88355	37.4007
955	89103	88544	37.6554
956	89137	88577	37.8035
957	89160	88600	37.8527
958	89372	88812	37.9321
959	89385	88825	37.9698
960	89415	88855	38.0301
961	89438	88878	38.0902
962	89468	88908	38.1459
963	89658	89094	38.5969
964	89698	89128	38.8414
965	89744	89174	38.8990
966	97383	96779	42.3562
967	97553	96939	42.7032
968	97554	96940	42.7330
969	97565	96951	42.7637
970	97718	97104	42.8235
971	97748	97134	42.8807
972	97771	97157	42.9155
973	97783	97169	42.9477
974	97842	97228	42.9997
975	97850	97236	43.0360
976	97975	97361	43.1407
977	98000	97386	43.2231
978	98100	97486	43.2856
979	98121	97507	43.3184
980	98127	97513	43.3476
981	98148	97534	43.3945
982	98154	97540	43.4458
983	98158	97544	43.4772
984	98167	97553	43.5081
985	98185	97571	43.5404
986	98218	97604	43.5776
987	98252	97638	43.6234
988	98318	97704	43.6674
989	98320	97706	43.7017
990	98336	97719	43.8829
991	98380	97763	43.9224
992	98407	97790	43.9587
993	98427	97810	43.9931
994	98456	97839	44.0283
995	98495	97878	44.1064
996	98499	97882	44.1448
997	98518	97901	44.1963
998	98598	97981	44.2416
999	98647	98030	44.2839
1000	98719	98102	44.3794
1001	98734	98117	44.4138
1002	98744	98127	44.4538
1003	98757	98140	44.4967
1004	98784	98165	44.5366
1005	98786	98167	44.5679
1006	98813	98194	44.6355
1007	98881	98260	44.8036
1008	98993	98368	45.0995
1009	99016	98391	45.1378
1010	99046	98421	45.1979
1011	99075	98450	45.2436
1012	99151	98526	45.2999
1013	99184	98559	45.3319
1014	99326	98701	45.3849
1015	99374	98749	45.4252
1016	99416	98791	45.4627
1017	99422	98797	45.4946
1018	99453	98828	45.5308
1019	99459	98834	45.5649
1020	99466	98841	45.5993
1021	99493	98868	45.6549
1022	99503	98878	45.7121
1023	99513	98888	45.7519
1024	99517	98892	45.7860
1025	99529	98903	45.9097
1026	99546	98920	45.9624
1027	99607	98981	46.0074
1028	99612	98986	46.0372
1029	99649	99023	46.0772
1030	99667	99041	46.1151
1031	99816	99190	46.1735
1032	99848	99222	46.2116
1033	99899	99273	46.2472
1034	100021	99395	46.3229
1035	100028	99402	46.3622
1036	100129	99499	46.6528
1037	100160	99530	46.6912
1038	100324	99694	46.7682
1039	100392	99762	46.8228
1040	100401	99771	46.8621
1041	100430	99800	46.9204
1042	100438	99808	46.9833
1043	100443	99813	47.0201
1044	100589	99959	47.0979
1045	100596	99966	47.1338
1046	100606	99976	47.1672
1047	100622	99992	47.2011
1048	100702	100072	47.2590
1049	100707	100077	47.3097
1050	100733	100103	47.3497
1051	100802	100172	47.3965
1052	100852	100222	47.4708
1053	100920	100290	47.5106
1054	100926	100296	47.5400
1055	100941	100309	47.5737
1056	100988	100356	47.6326
1057	101000	100368	47.6669
1058	101007	100375	47.7256
1059	101015	100383	47.7595
1060	101019	100387	47.7896
1061	101032	100400	47.8234
1062	101035	100403	47.8536
1063	101241	100607	48.3365
1064	101246	100612	48.3753
1065	101393	100759	48.4842
1066	101529	100891	48.7903
1067	101555	100917	48.8683
1068	101584	100946	48.9437
1069	101601	100963	48.9759
1070	101607	100969	49.0100
1071	101611	100973	49.0430
1072	101619	100981	49.0764
1073	101708	101063	49.1259
1074	101714	101069	49.1567
1075	101727	101082	49.1887
1076	101756	101111	49.2237
1077	101832	101187	49.2708
1078	101868	101223	49.3184
1079	101880	101234	49.3620
1080	101917	101271	49.4094
1081	101945	101299	49.4515
1082	102019	101373	49.5000
1083	102047	101401	49.5435
1084	102064	101418	49.6120
1085	102068	101422	49.8016
1086	102083	101437	49.8780
1087	102114	101468	49.9378
1088	102131	101485	50.0022
1089	102175	101529	50.0468
1090	102202	101556	50.0938
1091	102224	101578	50.1379
1092	102228	101582	50.2010
1093	102236	101590	50.2813
1094	102253	101603	50.7018
1095	102264	101614	50.7439
1096	102277	101626	50.8046
1097	102306	101655	50.8706
1098	102349	101698	50.9177
1099	102362	101711	50.9847
1100	102394	101743	51.0522
1101	102405	101754	51.1246
1102	102419	101766	51.1796
1103	102428	101775	51.2340
1104	102446	101793	51.2894
1105	102465	101812	51.3320
1106	102511	101858	51.3853
1107	102519	101866	51.4248
1108	102722	102069	51.4940
1109	102725	102071	51.5489
1110	102796	102142	51.5978
1111	102838	102184	51.6457
1112	102939	102282	52.1333
1113	102953	102296	52.1701
1114	103048	102391	52.2501
1115	103095	102438	52.3408
1116	103214	102547	52.5952
1117	103243	102576	52.6337
1118	103283	102616	52.6860
1119	103353	102686	52.7692
1120	103373	102706	52.8348
1121	103435	102768	52.9099
1122	103464	102797	52.9672
1123	103471	102804	53.0202
1124	104060	103387	53.3871
1125	104074	103401	53.4256
1127	104086	103411	53.7811
1128	104094	103419	53.8206
1129	104223	103548	53.8881
1130	104233	103558	53.9422
1131	104331	103656	54.0125
1132	104349	103674	54.0507
1133	104399	103724	54.1250
1134	104444	103769	54.2146
1135	104465	103790	54.2586
1136	104473	103798	54.2926
1137	104493	103818	54.3279
1138	104518	103843	54.4599
1139	104532	103857	54.4942
1140	104550	103875	54.5307
1141	104552	103877	54.5687
1142	104564	103889	54.6057
1143	104585	103910	54.6760
1144	104610	103935	54.7146
1145	104627	103952	54.7489
1146	114263	113335	63.4134
1147	114265	113337	63.4502
1148	114270	113342	63.4822
1149	114405	113477	63.5817
1150	114621	113688	64.3055
1151	114644	113711	64.3419
1152	114660	113727	64.4030
1153	114780	113847	64.4583
1155	114831	113898	64.5624
1156	114839	113906	64.6311
1157	114916	113983	64.7222
1158	115009	114057	65.3856
1159	115058	114106	65.4657
1160	115090	114138	65.5467
1161	115092	114140	65.5838
1162	115118	114166	65.6245
1163	115134	114182	65.7096
1164	115170	114218	65.7668
1165	115193	114241	65.8428
1166	115225	114273	65.9046
1167	115227	114275	65.9748
1168	115454	114501	66.2066
1169	115458	114505	66.2441
1170	115461	114508	66.2779
1171	115464	114511	66.3120
1172	115488	114535	66.3514
1173	115497	114544	66.3928
1174	115863	114908	66.5435
1176	115874	114919	66.6481
1177	115878	114923	66.7380
1178	115881	114926	66.7844
1179	115902	114947	66.8805
1180	115928	114972	67.0602
1181	115964	115004	68.0067
1182	115989	115028	68.1839
1183	116039	115072	69.2628
1184	116058	115086	69.5997
1185	116073	115099	69.7076
1186	116092	115115	69.8152
1187	116159	115182	69.9105
1188	116296	115319	69.9681
1189	116494	115515	70.1854
1190	116520	115541	70.2747
1191	116531	115552	70.3646
1192	116537	115558	70.4119
1193	116688	115709	70.5135
1194	116708	115729	70.5626
1195	117108	116117	72.3670
1196	117496	116505	72.5261
1197	117519	116528	72.6030
1198	117533	116542	72.6953
1199	117553	116562	72.7829
1200	117666	116670	73.0592
1201	117688	116691	73.1927
1202	117760	116761	73.4944
1203	117778	116779	73.5454
1204	117841	116827	74.8250
1205	118171	117125	78.0501
1206	121309	120252	80.2200
1207	121352	120286	80.9456
1208	121480	120414	81.0151
1209	121500	120434	81.0540
1210	121514	120448	81.1397
1211	121635	120567	81.3819
1212	121699	120631	81.4857
1213	121778	120709	81.6642
1214	121785	120716	81.7135
1215	121850	120781	81.7686
1216	121855	120785	81.9139
1217	121876	120806	82.0003
1218	122368	121297	82.2407
1219	122413	121342	82.2858
1220	123749	122653	83.6514
1221	123903	122796	84.2253
1222	124462	123343	85.1040
1223	125021	123890	85.7175
1224	162517	160682	170.4699
