# Supplementary material for: Speeding up iterative applications of the BUILD supertree algorithm
Source: PeerJ. 2024 Jan 2;12:e16624. doi: 10.7717/peerj.16624 (PMC10768670; doi:10.7717/peerj.16624)
Supplement: Supplemental Information 7 — A snapshot of otcetera code base with SHA 2287cefc4d12d328c4d9a4272b10aa25b38abbcd from https://github.com/OpenTreeOfLife/otcetera. The algorithms described in this article are implemented in the otc-solve-subproblem tool. [file peerj-12-16624-s007.gz]

Archive with 1,138 entries (900 files):
- otcetera
- otcetera/data
- otcetera/data/3genus-resolved.tre
- otcetera/data/noids-wordspolytomy.tre
- otcetera/data/is_synth_dup.tre
- otcetera/data/noids-emptysib1.tre
- otcetera/data/noids-emptyclade4.tre
- otcetera/data/noids-emptybranchlength1.tre
- otcetera/data/6genus-A1EvB.tre
- otcetera/data/AtoG-ABCvD.tre
- otcetera/data/noids-quotedwordspolytomy.tre
- otcetera/data/6genus-A2EvB.tre
- otcetera/data/ex-tax-1
- otcetera/data/ex-tax-1/conflicts.tsv
- otcetera/data/ex-tax-1/synonyms.tsv
- otcetera/data/ex-tax-1/version.txt
- otcetera/data/ex-tax-1/taxonomy.tsv
- otcetera/data/ex-tax-1/deprecated.tsv
- otcetera/data/ex-tax-1/about.json
- otcetera/data/ex-tax-1/.gitignore
- otcetera/data/noids-unbalancedtoomanyclosed.tre
- otcetera/data/chlorella-structured.tre
- otcetera/data/noids-branchlengths.tre
- otcetera/data/3genus-Aresolved.tre
- otcetera/data/noids-emptyclade1.tre
- otcetera/data/6genus-ACvB.tre
- otcetera/data/noids-emptyclade3.tre
- otcetera/data/unmarked-homonym.json
- otcetera/data/is-naming
- otcetera/data/is-naming/tax2.tre
- otcetera/data/is-naming/is1.txt
- otcetera/data/is-naming/tree1.tre
- otcetera/data/is-naming/tax1.tre
- otcetera/data/is-naming/is2.txt
- otcetera/data/is-naming/tree2.tre
- otcetera/data/terse-edits.json
- otcetera/data/AtoG-ABvC-soln-forkingmono-other.tre
- otcetera/data/is-clade
- otcetera/data/is-clade/tree1.tre
- otcetera/data/is-clade/tax.tre
- otcetera/data/is-clade/is.txt
- otcetera/data/is-clade/tree2.tre
- otcetera/data/AtoG-DEvF.tre
- otcetera/data/ex-config
- otcetera/data/bifurcating.tre
- otcetera/data/is-nested
- otcetera/data/is-nested/tree1.tre
- otcetera/data/is-nested/tax.tre
- otcetera/data/is-nested/is.txt
- otcetera/data/3level-complementhigher.tre
- otcetera/data/is_synth.tre
- otcetera/data/AtoG-ABvC-soln-forkingmono.tre
- otcetera/data/unknown-parent.json
- otcetera/data/3genus-mislabeled.tre
- otcetera/data/add-redirect.json
- otcetera/data/abc-newick.tre
- otcetera/data/noids-unbalanced.tre
- otcetera/data/3genus-complementhigher.tre
- otcetera/data/is_taxonomy_dup.tre
- otcetera/data/synth-setups
- otcetera/data/synth-setups/synth-2
- otcetera/data/synth-setups/synth-2/expectedws
- otcetera/data/synth-setups/synth-2/expectedws/about
- otcetera/data/synth-setups/synth-2/expectedws/about/method.json
- otcetera/data/synth-setups/synth-2/expectedws/about/expected.json
- otcetera/data/synth-setups/synth-2/expectedws/induced_subtree-1
- otcetera/data/synth-setups/synth-2/expectedws/induced_subtree-1/method.json
- otcetera/data/synth-setups/synth-2/expectedws/induced_subtree-1/expected.json
- otcetera/data/synth-setups/synth-2/expectedws/subtree-2
- otcetera/data/synth-setups/synth-2/expectedws/subtree-2/method.json
- otcetera/data/synth-setups/synth-2/expectedws/subtree-2/expected.json
- otcetera/data/synth-setups/synth-2/expectedws/mrca-2
- otcetera/data/synth-setups/synth-2/expectedws/mrca-2/method.json
- otcetera/data/synth-setups/synth-2/expectedws/mrca-2/expected.json
- otcetera/data/synth-setups/synth-2/expectedws/subtree-1
- otcetera/data/synth-setups/synth-2/expectedws/subtree-1/method.json
- otcetera/data/synth-setups/synth-2/expectedws/subtree-1/expected.json
- otcetera/data/synth-setups/synth-2/expectedws/subtree-1/expected_code.txt
- otcetera/data/synth-setups/synth-2/expectedws/node_lookup
- otcetera/data/synth-setups/synth-2/expectedws/node_lookup/3
- otcetera/data/synth-setups/synth-2/expectedws/node_lookup/3/method.json
- otcetera/data/synth-setups/synth-2/expectedws/node_lookup/3/expected.json
- otcetera/data/synth-setups/synth-2/expectedws/node_lookup/3/expected_code.txt
- otcetera/data/synth-setups/synth-2/expectedws/node_lookup/2
- otcetera/data/synth-setups/synth-2/expectedws/node_lookup/2/method.json
- otcetera/data/synth-setups/synth-2/expectedws/node_lookup/2/expected.json
- otcetera/data/synth-setups/synth-2/expectedws/node_lookup/2/expected_code.txt
- otcetera/data/synth-setups/synth-2/expectedws/node_lookup/5
- otcetera/data/synth-setups/synth-2/expectedws/node_lookup/5/method.json
- otcetera/data/synth-setups/synth-2/expectedws/node_lookup/5/expected.json
- otcetera/data/synth-setups/synth-2/expectedws/node_lookup/6
- otcetera/data/synth-setups/synth-2/expectedws/node_lookup/6/method.json
- otcetera/data/synth-setups/synth-2/expectedws/node_lookup/6/expected.json
- otcetera/data/synth-setups/synth-2/expectedws/node_lookup/6/expected_code.txt
- otcetera/data/synth-setups/synth-2/expectedws/node_lookup/1
- otcetera/data/synth-setups/synth-2/expectedws/node_lookup/1/method.json
- otcetera/data/synth-setups/synth-2/expectedws/node_lookup/1/expected.json
- otcetera/data/synth-setups/synth-2/expectedws/node_lookup/1/expected_code.txt
- otcetera/data/synth-setups/synth-2/expectedws/node_lookup/4
- otcetera/data/synth-setups/synth-2/expectedws/node_lookup/4/method.json
- otcetera/data/synth-setups/synth-2/expectedws/node_lookup/4/expected.json
- otcetera/data/synth-setups/synth-2/expectedws/node_lookup/4/expected_code.txt
- otcetera/data/synth-setups/synth-2/expectedws/mrca-1
- otcetera/data/synth-setups/synth-2/expectedws/mrca-1/method.json
- otcetera/data/synth-setups/synth-2/expectedws/mrca-1/expected.json
- otcetera/data/synth-setups/synth-2/expectedws/subtree-3
- otcetera/data/synth-setups/synth-2/expectedws/subtree-3/method.json
- otcetera/data/synth-setups/synth-2/expectedws/subtree-3/expected.json
- otcetera/data/synth-setups/synth-2/expectedws/subtree-3/expected_code.txt
- otcetera/data/synth-setups/synth-2/expectedws/.gitignore
- otcetera/data/synth-setups/synth-2/phyloinputs
- otcetera/data/synth-setups/synth-2/phyloinputs/ranking.txt
- otcetera/data/synth-setups/synth-2/phyloinputs/newicks
- otcetera/data/synth-setups/synth-2/phyloinputs/newicks/xx_1@Tree1.tre
- otcetera/data/synth-setups/synth-2/phyloinputs/newicks/xx_3@Tree1.tre
- otcetera/data/synth-setups/synth-2/phyloinputs/newicks/xx_2@Tree1.tre
- otcetera/data/synth-setups/synth-2/synth-par
- otcetera/data/synth-setups/synth-2/synth-par/synth-1
- otcetera/data/synth-setups/synth-2/synth-par/synth-1/cleaned_phylo
- otcetera/data/synth-setups/synth-2/synth-par/synth-1/cleaned_phylo/xx_1@Tree1-taxonomy.tre
- otcetera/data/synth-setups/synth-2/synth-par/synth-1/cleaned_phylo/xx_1@Tree1.tre
- otcetera/data/synth-setups/synth-2/synth-par/synth-1/cleaned_phylo/xx_3@Tree1.tre
- otcetera/data/synth-setups/synth-2/synth-par/synth-1/cleaned_phylo/xx_1@Tree1.json
- otcetera/data/synth-setups/synth-2/synth-par/synth-1/cleaned_phylo/needs_updating.txt
- otcetera/data/synth-setups/synth-2/synth-par/synth-1/cleaned_phylo/xx_2@Tree1-taxonomy.tre
- otcetera/data/synth-setups/synth-2/synth-par/synth-1/cleaned_phylo/xx_3@Tree1.json
- otcetera/data/synth-setups/synth-2/synth-par/synth-1/cleaned_phylo/xx_2@Tree1.json
- otcetera/data/synth-setups/synth-2/synth-par/synth-1/cleaned_phylo/cleaning_flags.txt
- otcetera/data/synth-setups/synth-2/synth-par/synth-1/cleaned_phylo/root_ott_id.txt
- otcetera/data/synth-setups/synth-2/synth-par/synth-1/cleaned_phylo/xx_3@Tree1-taxonomy.tre
- otcetera/data/synth-setups/synth-2/synth-par/synth-1/cleaned_phylo/phylo_inputs_cleaned.txt
- otcetera/data/synth-setups/synth-2/synth-par/synth-1/cleaned_phylo/xx_2@Tree1.tre
- otcetera/data/synth-setups/synth-2/synth-par/synth-1/annotated_supertree
- otcetera/data/synth-setups/synth-2/synth-par/synth-1/annotated_supertree/annotations1.json
- otcetera/data/synth-setups/synth-2/synth-par/synth-1/annotated_supertree/annotations2.json
- otcetera/data/synth-setups/synth-2/synth-par/synth-1/annotated_supertree/annotations.json
- otcetera/data/synth-setups/synth-2/synth-par/synth-1/subproblems
- otcetera/data/synth-setups/synth-2/synth-par/synth-1/subproblems/dumped-subproblem-ids.txt
- otcetera/data/synth-setups/synth-2/synth-par/synth-1/subproblems/contesting-trees.json
- otcetera/data/synth-setups/synth-2/synth-par/synth-1/subproblems/ott805080.tre
- otcetera/data/synth-setups/synth-2/synth-par/synth-1/subproblems/ott5268475.md5
- otcetera/data/synth-setups/synth-2/synth-par/synth-1/subproblems/checksummed-subproblem-ids.txt
- otcetera/data/synth-setups/synth-2/synth-par/synth-1/subproblems/subproblem-ids.txt
- otcetera/data/synth-setups/synth-2/synth-par/synth-1/subproblems/ott805080.md5
- otcetera/data/synth-setups/synth-2/synth-par/synth-1/subproblems/ott805080-tree-names.txt
- otcetera/data/synth-setups/synth-2/synth-par/synth-1/subproblems/scratch
- otcetera/data/synth-setups/synth-2/synth-par/synth-1/subproblems/scratch/ott805080.tre
- otcetera/data/synth-setups/synth-2/synth-par/synth-1/subproblems/scratch/ott5268475.md5
- otcetera/data/synth-setups/synth-2/synth-par/synth-1/subproblems/scratch/ott805080.md5
- otcetera/data/synth-setups/synth-2/synth-par/synth-1/subproblems/scratch/ott805080-tree-names.txt
- otcetera/data/synth-setups/synth-2/synth-par/synth-1/subproblems/scratch/ott5268475-tree-names.txt
- otcetera/data/synth-setups/synth-2/synth-par/synth-1/subproblems/scratch/args.txt
- otcetera/data/synth-setups/synth-2/synth-par/synth-1/subproblems/scratch/ott5268475.tre
- otcetera/data/synth-setups/synth-2/synth-par/synth-1/subproblems/ott5268475-tree-names.txt
- otcetera/data/synth-setups/synth-2/synth-par/synth-1/subproblems/ott5268475.tre
- otcetera/data/synth-setups/synth-2/synth-par/synth-1/phylo_input
- otcetera/data/synth-setups/synth-2/synth-par/synth-1/phylo_input/study_tree_pairs.txt
- otcetera/data/synth-setups/synth-2/synth-par/synth-1/phylo_input/rank_collection.json
- otcetera/data/synth-setups/synth-2/synth-par/synth-1/phylo_input/collections.txt
- otcetera/data/synth-setups/synth-2/synth-par/synth-1/config
- otcetera/data/synth-setups/synth-2/synth-par/synth-1/cleaned_ott
- otcetera/data/synth-setups/synth-2/synth-par/synth-1/cleaned_ott/cleaned_ott_pruned_nonflagged.json
- otcetera/data/synth-setups/synth-2/synth-par/synth-1/cleaned_ott/ott_version.txt
- otcetera/data/synth-setups/synth-2/synth-par/synth-1/cleaned_ott/cleaned_ott.tre
- otcetera/data/synth-setups/synth-2/synth-par/synth-1/cleaned_ott/cleaned_ott_with_hiddenbarren.tre
- otcetera/data/synth-setups/synth-2/synth-par/synth-1/cleaned_ott/cleaning_flags.txt
- otcetera/data/synth-setups/synth-2/synth-par/synth-1/cleaned_ott/root_ott_id.txt
- otcetera/data/synth-setups/synth-2/synth-par/synth-1/cleaned_ott/cleaned_ott_1.json
- otcetera/data/synth-setups/synth-2/synth-par/synth-1/grafted_solution
- otcetera/data/synth-setups/synth-2/synth-par/synth-1/grafted_solution/grafted_solution.tre
- otcetera/data/synth-setups/synth-2/synth-par/synth-1/grafted_solution/grafted_solution_ottnames.tre
- otcetera/data/synth-setups/synth-2/synth-par/synth-1/phylo_snapshot
- otcetera/data/synth-setups/synth-2/synth-par/synth-1/phylo_snapshot/concrete_rank_collection.json
- otcetera/data/synth-setups/synth-2/synth-par/synth-1/phylo_snapshot/xx_1@Tree1.json
- otcetera/data/synth-setups/synth-2/synth-par/synth-1/phylo_snapshot/xx_3@Tree1.json
- otcetera/data/synth-setups/synth-2/synth-par/synth-1/phylo_snapshot/xx_2@Tree1.json
- otcetera/data/synth-setups/synth-2/synth-par/synth-1/phylo_snapshot/git_shas.txt
- otcetera/data/synth-setups/synth-2/synth-par/synth-1/phylo_snapshot/collections_git_shas.txt
- otcetera/data/synth-setups/synth-2/synth-par/synth-1/subproblem_solutions
- otcetera/data/synth-setups/synth-2/synth-par/synth-1/subproblem_solutions/ott805080.tre
- otcetera/data/synth-setups/synth-2/synth-par/synth-1/subproblem_solutions/solution-ids.txt
- otcetera/data/synth-setups/synth-2/synth-par/synth-1/subproblem_solutions/ott5268475.tre
- otcetera/data/synth-setups/synth-2/synth-par/synth-1/labelled_supertree
- otcetera/data/synth-setups/synth-2/synth-par/synth-1/labelled_supertree/simplified_ottnames.log
- otcetera/data/synth-setups/synth-2/synth-par/synth-1/labelled_supertree/labelled_supertree_ottnames.tre
- otcetera/data/synth-setups/synth-2/synth-par/synth-1/labelled_supertree/labelled_supertree_simplified_ottnames.tre
- otcetera/data/synth-setups/synth-2/synth-par/synth-1/labelled_supertree/broken_taxa.json
- otcetera/data/synth-setups/synth-2/synth-par/synth-1/labelled_supertree/labelled_supertree_simplified_ottnames_without_monotypic.tre
- otcetera/data/synth-setups/synth-2/synth-par/synth-1/labelled_supertree/labelled_supertree_ottnames_without_monotypic.tre
- otcetera/data/synth-setups/synth-2/synth-par/synth-1/labelled_supertree/input_output_stats.json
- otcetera/data/synth-setups/synth-2/synth-par/synth-1/labelled_supertree/simplified_ottnames_without_monotypic.log
- otcetera/data/synth-setups/synth-2/synth-par/synth-1/labelled_supertree/labelled_supertree.tre
- otcetera/data/synth-setups/synth-2/synth-par/synth-1/exemplified_phylo
- otcetera/data/synth-setups/synth-2/synth-par/synth-1/exemplified_phylo/exemplified_log.json
- otcetera/data/synth-setups/synth-2/synth-par/synth-1/exemplified_phylo/xx_1@Tree1.tre
- otcetera/data/synth-setups/synth-2/synth-par/synth-1/exemplified_phylo/xx_3@Tree1.tre
- otcetera/data/synth-setups/synth-2/synth-par/synth-1/exemplified_phylo/nonempty_trees.txt
- otcetera/data/synth-setups/synth-2/synth-par/synth-1/exemplified_phylo/taxonomy.tre
- otcetera/data/synth-setups/synth-2/synth-par/synth-1/exemplified_phylo/pruned_taxonomy_degree_distribution.txt
- otcetera/data/synth-setups/synth-2/synth-par/synth-1/exemplified_phylo/pruned_for_regraft_cleaned_ott.json
- otcetera/data/synth-setups/synth-2/synth-par/synth-1/exemplified_phylo/args.txt
- otcetera/data/synth-setups/synth-2/synth-par/synth-1/exemplified_phylo/incertae_sedis.txt
- otcetera/data/synth-setups/synth-2/synth-par/synth-1/exemplified_phylo/regraft_cleaned_ott.tre
- otcetera/data/synth-setups/synth-2/synth-par/synth-1/exemplified_phylo/xx_2@Tree1.tre
- otcetera/data/synth-setups/synth-2/README.md
- otcetera/data/synth-setups/synth-2/taxonomy
- otcetera/data/synth-setups/synth-2/taxonomy/conflicts.tsv
- otcetera/data/synth-setups/synth-2/taxonomy/synonyms.tsv
- otcetera/data/synth-setups/synth-2/taxonomy/version.txt
- otcetera/data/synth-setups/synth-2/taxonomy/taxonomy.tsv
- otcetera/data/synth-setups/synth-2/taxonomy/deprecated.tsv
- otcetera/data/synth-setups/synth-2/taxonomy/about.json
- otcetera/data/synth-setups/synth-1
- otcetera/data/synth-setups/synth-1/expectedws
- otcetera/data/synth-setups/synth-1/synth-par
- otcetera/data/synth-setups/synth-1/taxonomy
- otcetera/data/noids-emptybranchlength2.tre
- otcetera/data/repeated-ott-id.json
- otcetera/data/rename.json
- otcetera/data/3genus-ABsynth.tre
- otcetera/data/annotation-example
- otcetera/data/annotation-example/summary.tre
- otcetera/data/annotation-example/input1.tre
- otcetera/data/noids-emptysib3.tre
- otcetera/data/AtoG-taxonomy-forkingmono.tre
- otcetera/data/AtoG-ABvC.tre
- otcetera/data/6genus-taxonomy.tre
- otcetera/data/AtoG-ABCEvDFG.tre
- otcetera/data/ex-tax-1-unc
- otcetera/data/ex-tax-1-unc/conflicts.tsv
- otcetera/data/ex-tax-1-unc/synonyms.tsv
- otcetera/data/ex-tax-1-unc/version.txt
- otcetera/data/ex-tax-1-unc/taxonomy.tsv
- otcetera/data/ex-tax-1-unc/deprecated.tsv
- otcetera/data/ex-tax-1-unc/about.json
- otcetera/data/ex-tax-1-unc/.gitignore
- otcetera/data/noids-emptybranchlength5.tre
- otcetera/data/README.md
- otcetera/data/is_taxonomy.tre
- otcetera/data/6genus-illegal-Anested.tre
- otcetera/data/3genus-BclosertoA1.tre
- otcetera/data/noids-emptysib4.tre
- otcetera/data/3genus-lessresolved.tre
- otcetera/data/6genus-A1CvB.tre
- otcetera/data/3genus-taxonomy.tre
- otcetera/data/3genus-AnotmonophyleticCandB.tre
- otcetera/data/noids-emptysib2.tre
- otcetera/data/noids-abcnewick.tre
- otcetera/data/3genus-synth.tre
- otcetera/data/3level-taxonomy.tre
- otcetera/data/noids-emptybranchlength4.tre
- otcetera/data/AtoG-ABmonotypicvC.tre
- otcetera/data/noids-emptybranchlength3.tre
- otcetera/data/noids-whitespacehandling.tre
- otcetera/data/noids-underscorehandling.tre
- otcetera/data/3level-subsamplehigher.tre
- otcetera/data/spermatophyta_taxonomy.tre
- otcetera/data/place-is
- otcetera/data/place-is/tree1.tre
- otcetera/data/place-is/tax.tre
- otcetera/data/place-is/is.txt
- otcetera/data/noids-monotypic.tre
- otcetera/data/6genus-A1DvB.tre
- otcetera/data/3genus-ACvB.tre
- otcetera/data/noids-bifurcating.tre
- otcetera/data/noids-emptyclade2.tre
- otcetera/data/AtoG-ABCvE.tre
- otcetera/data/chlorella-phylo.tre
- otcetera/data/ex-synth-par
- otcetera/data/ex-synth-par/ex-synth-1
- otcetera/data/ex-synth-par/ex-synth-1/cleaned_phylo
- otcetera/data/ex-synth-par/ex-synth-1/cleaned_phylo/xx_1@t2-taxonomy.tre
- otcetera/data/ex-synth-par/ex-synth-1/cleaned_phylo/xx_1@t1.tre
- otcetera/data/ex-synth-par/ex-synth-1/cleaned_phylo/xx_1@t1.json
- otcetera/data/ex-synth-par/ex-synth-1/cleaned_phylo/xx_1@t1-taxonomy.tre
- otcetera/data/ex-synth-par/ex-synth-1/cleaned_phylo/needs_updating.txt
- otcetera/data/ex-synth-par/ex-synth-1/cleaned_phylo/xx_1@t2.json
- otcetera/data/ex-synth-par/ex-synth-1/cleaned_phylo/cleaning_flags.txt
- otcetera/data/ex-synth-par/ex-synth-1/cleaned_phylo/root_ott_id.txt
- otcetera/data/ex-synth-par/ex-synth-1/cleaned_phylo/xx_1@t2.tre
- otcetera/data/ex-synth-par/ex-synth-1/cleaned_phylo/phylo_inputs_cleaned.txt
- otcetera/data/ex-synth-par/ex-synth-1/annotated_supertree
- otcetera/data/ex-synth-par/ex-synth-1/annotated_supertree/annotations1.json
- otcetera/data/ex-synth-par/ex-synth-1/annotated_supertree/annotations2.json
- otcetera/data/ex-synth-par/ex-synth-1/annotated_supertree/annotations.json
- otcetera/data/ex-synth-par/ex-synth-1/subproblems
- otcetera/data/ex-synth-par/ex-synth-1/subproblems/ott1000000.tre
- otcetera/data/ex-synth-par/ex-synth-1/subproblems/dumped-subproblem-ids.txt
- otcetera/data/ex-synth-par/ex-synth-1/subproblems/ott1000000-tree-names.txt
- otcetera/data/ex-synth-par/ex-synth-1/subproblems/contesting-trees.json
- otcetera/data/ex-synth-par/ex-synth-1/subproblems/ott300.md5
- otcetera/data/ex-synth-par/ex-synth-1/subproblems/ott300-tree-names.txt
- otcetera/data/ex-synth-par/ex-synth-1/subproblems/ott100.md5
- otcetera/data/ex-synth-par/ex-synth-1/subproblems/ott100.tre
- otcetera/data/ex-synth-par/ex-synth-1/subproblems/ott200-tree-names.txt
- otcetera/data/ex-synth-par/ex-synth-1/subproblems/checksummed-subproblem-ids.txt
- otcetera/data/ex-synth-par/ex-synth-1/subproblems/subproblem-ids.txt
- otcetera/data/ex-synth-par/ex-synth-1/subproblems/ott200.tre
- otcetera/data/ex-synth-par/ex-synth-1/subproblems/scratch
- otcetera/data/ex-synth-par/ex-synth-1/subproblems/scratch/ott1000000.tre
[truncated: 838 more entries]
