# Supplementary material for: Speeding up iterative applications of the BUILD supertree algorithm
Source: PeerJ. 2024 Jan 2;12:e16624. doi: 10.7717/peerj.16624 (PMC10768670; doi:10.7717/peerj.16624)
Supplement: Supplemental Information 7 — A snapshot of otcetera code base with SHA 2287cefc4d12d328c4d9a4272b10aa25b38abbcd from https://github.com/OpenTreeOfLife/otcetera. The algorithms described in this article are implemented in the otc-solve-subproblem tool. [file peerj-12-16624-s007.gz › otcetera/data/terse-edits.json]

[
  {
    "action": "add",
    "taxon": {
      "ott_id": 24,
      "sourceinfo": "additions-6520246-6520246:6520246",
      "name": "Strigops habroptila",
      "parent": 100,
      "rank": "species"
    }
  }
]
