# Supplementary material for: Speeding up iterative applications of the BUILD supertree algorithm
Source: PeerJ. 2024 Jan 2;12:e16624. doi: 10.7717/peerj.16624 (PMC10768670; doi:10.7717/peerj.16624)
Supplement: Supplemental Information 7 — A snapshot of otcetera code base with SHA 2287cefc4d12d328c4d9a4272b10aa25b38abbcd from https://github.com/OpenTreeOfLife/otcetera. The algorithms described in this article are implemented in the otc-solve-subproblem tool. [file peerj-12-16624-s007.gz › otcetera/data/is-nested/tax.tre]

(((A1_ott1,A2_ott2)A_ott10,(B1_ott3,B2_ott4)B_ott11)AB_ott20,((CA1_ott5,CA2_ott6)CA_ott12,CB_ott7,CI_ott8)C_ott30,D_ott9)root_ott100;
