# Supplementary material for: Speeding up iterative applications of the BUILD supertree algorithm
Source: PeerJ. 2024 Jan 2;12:e16624. doi: 10.7717/peerj.16624 (PMC10768670; doi:10.7717/peerj.16624)
Supplement: Supplemental Information 7 — A snapshot of otcetera code base with SHA 2287cefc4d12d328c4d9a4272b10aa25b38abbcd from https://github.com/OpenTreeOfLife/otcetera. The algorithms described in this article are implemented in the otc-solve-subproblem tool. [file peerj-12-16624-s007.gz › otcetera/data/is_synth.tre]

((((((A1_ott11,A2_ott12)A_ott10,D1_ott41),E1_ott81),(H1_ott91,(C1_ott31,(C2_ott32,D2_ott42))))D_ott40,((B1_ott21,F1_ott71),B2_ott22)),((G2_ott52,E2_ott82),(G1_ott51,F2_ott72)))root_ott1;
