# Supplementary material for: Speeding up iterative applications of the BUILD supertree algorithm
Source: PeerJ. 2024 Jan 2;12:e16624. doi: 10.7717/peerj.16624 (PMC10768670; doi:10.7717/peerj.16624)
Supplement: Supplemental Information 7 — A snapshot of otcetera code base with SHA 2287cefc4d12d328c4d9a4272b10aa25b38abbcd from https://github.com/OpenTreeOfLife/otcetera. The algorithms described in this article are implemented in the otc-solve-subproblem tool. [file peerj-12-16624-s007.gz › otcetera/data/3genus-mislabeled.tre]

((((A1_ott1,C2_ott10),A3_ott3)A_ott4,(B1_ott5,(B2_ott6,B3_ott7))B_ott8),((C1_ott9,C3_ott11),A2_ott2)C_ott12)life_ott14;
