# Supplementary material for: Speeding up iterative applications of the BUILD supertree algorithm
Source: PeerJ. 2024 Jan 2;12:e16624. doi: 10.7717/peerj.16624 (PMC10768670; doi:10.7717/peerj.16624)
Supplement: Supplemental Information 7 — A snapshot of otcetera code base with SHA 2287cefc4d12d328c4d9a4272b10aa25b38abbcd from https://github.com/OpenTreeOfLife/otcetera. The algorithms described in this article are implemented in the otc-solve-subproblem tool. [file peerj-12-16624-s007.gz › otcetera/data/synth-setups/synth-2/expectedws/about/expected.json]

{
  "date_created": "2019-10-29 09:52:56",
  "filtered_flags": [
    "major_rank_conflict",
    "major_rank_conflict_inherited",
    "environmental",
    "unclassified_inherited",
    "unclassified",
    "viral",
    "barren",
    "not_otu",
    "incertae_sedis",
    "incertae_sedis_inherited",
    "extinct_inherited",
    "extinct",
    "hidden",
    "unplaced",
    "unplaced_inherited",
    "was_container",
    "inconsistent",
    "hybrid",
    "merged"
  ],
  "num_source_studies": 3,
  "num_source_trees": 3,
  "root": {
    "node_id": "ott805080",
    "num_tips": 37,
    "taxon": {
      "name": "life",
      "ott_id": 805080,
      "rank": "no rank",
      "tax_sources": [
        "silva:0",
        "ncbi:1",
        "worms:1",
        "gbif:0",
        "irmng:0"
      ],
      "unique_name": "life"
    }
  },
  "synth_id": "<UNKNOWN>",
  "taxonomy_version": "0.0draft0"
}
