# Supplementary material for: Speeding up iterative applications of the BUILD supertree algorithm
Source: PeerJ. 2024 Jan 2;12:e16624. doi: 10.7717/peerj.16624 (PMC10768670; doi:10.7717/peerj.16624)
Supplement: Supplemental Information 7 — A snapshot of otcetera code base with SHA 2287cefc4d12d328c4d9a4272b10aa25b38abbcd from https://github.com/OpenTreeOfLife/otcetera. The algorithms described in this article are implemented in the otc-solve-subproblem tool. [file peerj-12-16624-s007.gz › otcetera/data/synth-setups/synth-2/expectedws/induced_subtree-1/expected.json]

{
  "broken": {
    "ott1007062": "ott304358"
  },
  "newick": "(((((((((((((((((Amaryllis_paradisicola_ott200683)'Amaryllis (genus in kingdom Archaeplastida) ott655592')Chloroplastida_ott361838)Streptophyta_ott916750)Embryophyta_ott56610)Tracheophyta_ott10210)Euphyllophyta_ott1007992)Spermatophyta_ott10218)Magnoliophyta_ott99252,((((((((((Aster_ott409712)Australasian_lineages_ott124080)Astereae_ott1084166)Asteroideae_ott1084160)Asteraceae_ott46248)Asterales_ott1042120)campanulids_ott596121)asterids_ott1008294)Pentapetalae_ott5316182)Gunneridae_ott853757)eudicotyledons_ott431495)Mesangiospermae_ott5298374)Liliopsida_ott1058517)Petrosaviidae_ott5308424)Asparagales_ott557124)Amaryllidaceae_ott258473)Amaryllidoideae_ott267867)Archaeplastida_ott5268475)mrcaott56601ott4671788,(((((((((((((((((((Aves_ott81461)Coelurosauria_ott664351)Theropoda_ott664350)Saurischia_ott90223)Dinosauria_ott90215)Archosauria_ott335588)Archelosauria_ott4947372)'Sauria (order in Opisthokonta) ott329823')Sauropsida_ott639642)Amniota_ott229560)Tetrapoda_ott229562)Dipnotetrapodomorpha_ott4940726)Sarcopterygii_ott458402)Euteleostomi_ott114654)Teleostomi_ott114656)'Gnathostomata (superclass in phylum Chordata) ott278114')'Vertebrata (subphylum in Opisthokonta) ott801601')'Craniata (subphylum in Deuterostomia) ott947318')Chordata_ott125642)Deuterostomia_ott147604)Eukaryota_ott304358;",
  "supporting_studies": [
    "xx_2@Tree1"
  ]
}
