# Supplementary material for: Speeding up iterative applications of the BUILD supertree algorithm
Source: PeerJ. 2024 Jan 2;12:e16624. doi: 10.7717/peerj.16624 (PMC10768670; doi:10.7717/peerj.16624)
Supplement: Supplemental Information 7 — A snapshot of otcetera code base with SHA 2287cefc4d12d328c4d9a4272b10aa25b38abbcd from https://github.com/OpenTreeOfLife/otcetera. The algorithms described in this article are implemented in the otc-solve-subproblem tool. [file peerj-12-16624-s007.gz › otcetera/data/synth-setups/synth-2/expectedws/subtree-2/expected.json]

{
  "newick": "((((((((((Magnoliophyta_ott99252,eudicotyledons_ott431495)Mesangiospermae_ott5298374)Liliopsida_ott1058517)Petrosaviidae_ott5308424)Asparagales_ott557124)Amaryllidaceae_ott258473)Amaryllidoideae_ott267867,Glaucophyta_ott664970,Rhodophyta_ott878953)Archaeplastida_ott5268475,Amaryllis_carrascoi_ott4671788),((((((((Dipnotetrapodomorpha_ott4940726)Sarcopterygii_ott458402)Euteleostomi_ott114654)Teleostomi_ott114656)'Gnathostomata (superclass in phylum Chordata) ott278114')'Vertebrata (subphylum in Opisthokonta) ott801601')'Craniata (subphylum in Deuterostomia) ott947318')Chordata_ott125642)Deuterostomia_ott147604,(((Rhynchonellata_ott107877)Rhynchonelliformea_ott681832)Brachiopoda_ott826261,Platyhelminthes_ott555379,Annelida_ott941620,Mollusca_ott802117)Lophotrochozoa_ott155737,Haptophyta_ott151014,Choanoflagellida_ott202765,(('Ciliophora (phylum in subkingdom SAR) ott302424')Alveolata_ott266751,((Foraminifera_ott936399)Retaria_ott4972641)Rhizaria_ott6929,(Bacillariophyta_ott5342311)Stramenopiles_ott266745)SAR_ott5246039,Nematoda_ott395057,(((((Ascomycota_ott439373,Basidiomycota_ott634628)Dikarya_ott656316)'h2007-1 ott5584405')'h2007-2 ott5576447')Fungi_ott352914)Nucletmycea_ott5246132,(Arachnida_ott511967)Chelicerata_ott1041457,Cnidaria_ott641033,Centrohelida_ott755852,(Insecta_ott1062253)Hexapoda_ott568991,Amoebozoa_ott1064655,Excavata_ott2927065,Amaryllis_brevicornis_ott4671798)Eukaryota_ott304358,Bacteria_ott844192,'Archaea (domain silva:D37982/#1) ott996421')cellular_organisms_ott93302;",
  "supporting_studies": [
    "xx_2@Tree1"
  ]
}
