# Supplementary material for: Speeding up iterative applications of the BUILD supertree algorithm
Source: PeerJ. 2024 Jan 2;12:e16624. doi: 10.7717/peerj.16624 (PMC10768670; doi:10.7717/peerj.16624)
Supplement: Supplemental Information 7 — A snapshot of otcetera code base with SHA 2287cefc4d12d328c4d9a4272b10aa25b38abbcd from https://github.com/OpenTreeOfLife/otcetera. The algorithms described in this article are implemented in the otc-solve-subproblem tool. [file peerj-12-16624-s007.gz › otcetera/data/synth-setups/synth-2/expectedws/mrca-2/expected.json]

{
  "mrca": {
    "node_id": "ott56610",
    "num_tips": 5,
    "partial_path_of": {
      "xx_1@Tree1": "node3",
      "xx_2@Tree1": "node4",
      "xx_3@Tree1": "node2"
    },
    "supported_by": {
      "ott0.0draft0": "ott56610"
    },
    "taxon": {
      "name": "Embryophyta",
      "ott_id": 56610,
      "rank": "no rank",
      "tax_sources": [
        "ncbi:3193"
      ],
      "unique_name": "Embryophyta"
    }
  },
  "source_id_map": {
    "ott0.0draft0": {
      "taxonomy": "ott0.0draft0"
    },
    "xx_1@Tree1": {
      "git_sha": "2",
      "study_id": "xx_1",
      "tree_id": "Tree1"
    },
    "xx_2@Tree1": {
      "git_sha": "1",
      "study_id": "xx_2",
      "tree_id": "Tree1"
    },
    "xx_3@Tree1": {
      "git_sha": "3",
      "study_id": "xx_3",
      "tree_id": "Tree1"
    }
  },
  "synth_id": "<UNKNOWN>"
}
