# Supplementary material for: Speeding up iterative applications of the BUILD supertree algorithm
Source: PeerJ. 2024 Jan 2;12:e16624. doi: 10.7717/peerj.16624 (PMC10768670; doi:10.7717/peerj.16624)
Supplement: Supplemental Information 7 — A snapshot of otcetera code base with SHA 2287cefc4d12d328c4d9a4272b10aa25b38abbcd from https://github.com/OpenTreeOfLife/otcetera. The algorithms described in this article are implemented in the otc-solve-subproblem tool. [file peerj-12-16624-s007.gz › otcetera/data/synth-setups/synth-2/expectedws/node_lookup/2/method.json]

{
  "url_fragment": "v3/tree_of_life/induced_subtree",
  "verb": "POST",
  "arguments": {
    "node_ids": ["ott916750", "ott81461", "ott111111111111111111111111111111"],
    "height_limit": 10,
    "label_format": "name_and_id",
    "format": "newick"
  }
}
