# Supplementary material for: Speeding up iterative applications of the BUILD supertree algorithm
Source: PeerJ. 2024 Jan 2;12:e16624. doi: 10.7717/peerj.16624 (PMC10768670; doi:10.7717/peerj.16624)
Supplement: Supplemental Information 7 — A snapshot of otcetera code base with SHA 2287cefc4d12d328c4d9a4272b10aa25b38abbcd from https://github.com/OpenTreeOfLife/otcetera. The algorithms described in this article are implemented in the otc-solve-subproblem tool. [file peerj-12-16624-s007.gz › otcetera/data/synth-setups/synth-2/expectedws/node_lookup/6/expected.json]

{
  "message": "[/v3/tree_of_life/induced_subtree] Error: node_id 'ott671092' was not found!",
  "unknown": {
    "asdf": "unknown_id",
    "ott11111111": "invalid_ott_id",
    "ott671092": "pruned_ott_id"
  }
}
