# Supplementary material for: Speeding up iterative applications of the BUILD supertree algorithm
Source: PeerJ. 2024 Jan 2;12:e16624. doi: 10.7717/peerj.16624 (PMC10768670; doi:10.7717/peerj.16624)
Supplement: Supplemental Information 7 — A snapshot of otcetera code base with SHA 2287cefc4d12d328c4d9a4272b10aa25b38abbcd from https://github.com/OpenTreeOfLife/otcetera. The algorithms described in this article are implemented in the otc-solve-subproblem tool. [file peerj-12-16624-s007.gz › otcetera/data/synth-setups/synth-2/expectedws/mrca-1/expected.json]

{
  "mrca": {
    "node_id": "ott304358",
    "num_tips": 35,
    "supported_by": {
      "ott0.0draft0": "ott304358"
    },
    "taxon": {
      "name": "Eukaryota",
      "ott_id": 304358,
      "rank": "domain",
      "tax_sources": [
        "silva:D11377/#1",
        "ncbi:2759"
      ],
      "unique_name": "Eukaryota"
    }
  },
  "source_id_map": {
    "ott0.0draft0": {
      "taxonomy": "ott0.0draft0"
    }
  },
  "synth_id": "<UNKNOWN>"
}
