# Supplementary material for: Speeding up iterative applications of the BUILD supertree algorithm
Source: PeerJ. 2024 Jan 2;12:e16624. doi: 10.7717/peerj.16624 (PMC10768670; doi:10.7717/peerj.16624)
Supplement: Supplemental Information 7 — A snapshot of otcetera code base with SHA 2287cefc4d12d328c4d9a4272b10aa25b38abbcd from https://github.com/OpenTreeOfLife/otcetera. The algorithms described in this article are implemented in the otc-solve-subproblem tool. [file peerj-12-16624-s007.gz › otcetera/data/synth-setups/synth-2/expectedws/subtree-3/expected.json]

{
  "broken": {
    "contesting_trees": {
      "xx_2@Tree1": {
        "attachment_points": [
          {
            "children_from_taxon": [
              "node7"
            ],
            "parent": "node3"
          },
          {
            "children_from_taxon": [
              "node8"
            ],
            "parent": "node2"
          }
        ]
      }
    },
    "mrca": "ott304358"
  },
  "message": "[/v3/tree_of_life/subtree] Error: node_id was not found (broken taxon).\n"
}
