# Supplementary material for: Speeding up iterative applications of the BUILD supertree algorithm
Source: PeerJ. 2024 Jan 2;12:e16624. doi: 10.7717/peerj.16624 (PMC10768670; doi:10.7717/peerj.16624)
Supplement: Supplemental Information 7 — A snapshot of otcetera code base with SHA 2287cefc4d12d328c4d9a4272b10aa25b38abbcd from https://github.com/OpenTreeOfLife/otcetera. The algorithms described in this article are implemented in the otc-solve-subproblem tool. [file peerj-12-16624-s007.gz › otcetera/data/synth-setups/synth-2/synth-par/synth-1/cleaned_phylo/xx_1@Tree1-taxonomy.tre]

((((((((((((((((6013112,200683)655592)267867)258473)557124)5308424)1058517)5298374)99252)10218)1007992)10210)56610)916750)361838)5268475,(((((((((((((((((((((4671788,4671798)4671782)5764812)5092163)302925)941215)737019)737016)1007062)212701)632176)985906)985907)632179)816442)611099)189832)117569)641038)691846)5246131)332573)304358;
