# Supplementary material for: Speeding up iterative applications of the BUILD supertree algorithm
Source: PeerJ. 2024 Jan 2;12:e16624. doi: 10.7717/peerj.16624 (PMC10768670; doi:10.7717/peerj.16624)
Supplement: Supplemental Information 7 — A snapshot of otcetera code base with SHA 2287cefc4d12d328c4d9a4272b10aa25b38abbcd from https://github.com/OpenTreeOfLife/otcetera. The algorithms described in this article are implemented in the otc-solve-subproblem tool. [file peerj-12-16624-s007.gz › otcetera/data/synth-setups/synth-2/synth-par/synth-1/cleaned_phylo/xx_1@Tree1.json]

{
"became_trivial": {
"edges": [
"edge2"
], 
"nodes": [
"node2"
]
}, 
"flagged": {
"edges": [
"edge9"
], 
"nodes": [
"node9", 
"node9"
]
}, 
"revised_ingroup_node": "node2"
}
