# Supplementary material for: Speeding up iterative applications of the BUILD supertree algorithm
Source: PeerJ. 2024 Jan 2;12:e16624. doi: 10.7717/peerj.16624 (PMC10768670; doi:10.7717/peerj.16624)
Supplement: Supplemental Information 7 — A snapshot of otcetera code base with SHA 2287cefc4d12d328c4d9a4272b10aa25b38abbcd from https://github.com/OpenTreeOfLife/otcetera. The algorithms described in this article are implemented in the otc-solve-subproblem tool. [file peerj-12-16624-s007.gz › otcetera/data/synth-setups/synth-2/synth-par/synth-1/annotated_supertree/annotations1.json]

{
  "nodes": {
    "mrcaott56601ott4671788": {
      "conflicts_with": {
        "xx_1@Tree1": [
          "node6"
        ],
        "xx_3@Tree1": [
          "node6"
        ]
      },
      "supported_by": {
        "xx_2@Tree1": "node3"
      }
    },
    "ott1007992": {
      "partial_path_of": {
        "xx_1@Tree1": "node3",
        "xx_2@Tree1": "node4",
        "xx_3@Tree1": "node2"
      }
    },
    "ott10210": {
      "partial_path_of": {
        "xx_1@Tree1": "node3",
        "xx_2@Tree1": "node4",
        "xx_3@Tree1": "node2"
      }
    },
    "ott10218": {
      "partial_path_of": {
        "xx_1@Tree1": "node3",
        "xx_2@Tree1": "node4",
        "xx_3@Tree1": "node2"
      }
    },
    "ott1058517": {
      "partial_path_of": {
        "xx_1@Tree1": "node3",
        "xx_2@Tree1": "node4",
        "xx_3@Tree1": "node2"
      }
    },
    "ott200683": {
      "terminal": {
        "xx_1@Tree1": "node4",
        "xx_2@Tree1": "node5",
        "xx_3@Tree1": "node3"
      }
    },
    "ott258473": {
      "partial_path_of": {
        "xx_1@Tree1": "node3",
        "xx_2@Tree1": "node4",
        "xx_3@Tree1": "node2"
      }
    },
    "ott267867": {
      "partial_path_of": {
        "xx_1@Tree1": "node3",
        "xx_2@Tree1": "node4",
        "xx_3@Tree1": "node2"
      }
    },
    "ott361838": {
      "partial_path_of": {
        "xx_1@Tree1": "node3",
        "xx_2@Tree1": "node4",
        "xx_3@Tree1": "node2"
      }
    },
    "ott4671788": {
      "terminal": {
        "xx_1@Tree1": "node7",
        "xx_2@Tree1": "node7",
        "xx_3@Tree1": "node7"
      }
    },
    "ott4671798": {
      "terminal": {
        "xx_1@Tree1": "node8",
        "xx_2@Tree1": "node8",
        "xx_3@Tree1": "node8"
      }
    },
    "ott5268475": {
      "partial_path_of": {
        "xx_1@Tree1": "node3",
        "xx_2@Tree1": "node4",
        "xx_3@Tree1": "node2"
      },
      "was_constrained": true,
      "was_uncontested": true
    },
    "ott5298374": {
      "partial_path_of": {
        "xx_1@Tree1": "node3",
        "xx_2@Tree1": "node4",
        "xx_3@Tree1": "node2"
      }
    },
    "ott5308424": {
      "partial_path_of": {
        "xx_1@Tree1": "node3",
        "xx_2@Tree1": "node4",
        "xx_3@Tree1": "node2"
      }
    },
    "ott557124": {
      "partial_path_of": {
        "xx_1@Tree1": "node3",
        "xx_2@Tree1": "node4",
        "xx_3@Tree1": "node2"
      }
    },
    "ott56610": {
      "partial_path_of": {
        "xx_1@Tree1": "node3",
        "xx_2@Tree1": "node4",
        "xx_3@Tree1": "node2"
      }
    },
    "ott6013112": {
      "terminal": {
        "xx_1@Tree1": "node5",
        "xx_2@Tree1": "node6",
        "xx_3@Tree1": "node4"
      }
    },
    "ott655592": {
      "partial_path_of": {
        "xx_1@Tree1": "node3",
        "xx_2@Tree1": "node4",
        "xx_3@Tree1": "node2"
      }
    },
    "ott805080": {
      "was_constrained": true,
      "was_uncontested": true
    },
    "ott916750": {
      "partial_path_of": {
        "xx_1@Tree1": "node3",
        "xx_2@Tree1": "node4",
        "xx_3@Tree1": "node2"
      }
    },
    "ott99252": {
      "partial_path_of": {
        "xx_1@Tree1": "node3",
        "xx_2@Tree1": "node4",
        "xx_3@Tree1": "node2"
      }
    }
  },
  "num_tips": 37,
  "root_ott_id": 93302,
  "sources": [
    "xx_2@Tree1",
    "xx_1@Tree1",
    "xx_3@Tree1"
  ]
}
