# Supplementary material for: Speeding up iterative applications of the BUILD supertree algorithm
Source: PeerJ. 2024 Jan 2;12:e16624. doi: 10.7717/peerj.16624 (PMC10768670; doi:10.7717/peerj.16624)
Supplement: Supplemental Information 7 — A snapshot of otcetera code base with SHA 2287cefc4d12d328c4d9a4272b10aa25b38abbcd from https://github.com/OpenTreeOfLife/otcetera. The algorithms described in this article are implemented in the otc-solve-subproblem tool. [file peerj-12-16624-s007.gz › otcetera/data/synth-setups/synth-2/synth-par/synth-1/annotated_supertree/annotations.json]

{
 "date_completed": "2019-10-29 09:52:56",
 "filtered_flags": "major_rank_conflict,major_rank_conflict_inherited,environmental,unclassified_inherited,unclassified,viral,barren,not_otu,incertae_sedis,incertae_sedis_inherited,extinct_inherited,extinct,hidden,unplaced,unplaced_inherited,was_container,inconsistent,hybrid,merged",
 "generated_by": [
  {
   "git_sha": "16d7071c3134073e753278e592c2b0d5228ec9c8",
   "invocation": "cmd",
   "name": "propinquity",
   "url": "https://github.com/OpenTreeOfLife/propinquity",
   "version": "N/A"
  },
  {
   "git_sha": "5e4e52a0fdbd17f490aa644ad79fda6ea2eda7c0",
   "invocation": "N/A",
   "name": "peyotl",
   "url": "http://opentreeoflife.github.io/peyotl",
   "version": "0.1.4dev"
  },
  {
   "git_sha": "52cf1b8c1365732f547b2bbac91fc3881a3e4994",
   "invocation": "N/A",
   "name": "otcetera",
   "url": "https://github.com/OpenTreeOfLife/otcetera",
   "version": "0.0.01-dev"
  }
 ],
 "nodes": {
  "mrcaott56601ott4671788": {
   "conflicts_with": {
    "xx_1@Tree1": [
     "node6"
    ],
    "xx_3@Tree1": [
     "node6"
    ]
   },
   "supported_by": {
    "xx_2@Tree1": "node3"
   }
  },
  "ott1007992": {
   "partial_path_of": {
    "xx_1@Tree1": "node3",
    "xx_2@Tree1": "node4",
    "xx_3@Tree1": "node2"
   }
  },
  "ott10210": {
   "partial_path_of": {
    "xx_1@Tree1": "node3",
    "xx_2@Tree1": "node4",
    "xx_3@Tree1": "node2"
   }
  },
  "ott10218": {
   "partial_path_of": {
    "xx_1@Tree1": "node3",
    "xx_2@Tree1": "node4",
    "xx_3@Tree1": "node2"
   }
  },
  "ott1058517": {
   "partial_path_of": {
    "xx_1@Tree1": "node3",
    "xx_2@Tree1": "node4",
    "xx_3@Tree1": "node2"
   }
  },
  "ott200683": {
   "terminal": {
    "xx_1@Tree1": "node4",
    "xx_2@Tree1": "node5",
    "xx_3@Tree1": "node3"
   }
  },
  "ott258473": {
   "partial_path_of": {
    "xx_1@Tree1": "node3",
    "xx_2@Tree1": "node4",
    "xx_3@Tree1": "node2"
   }
  },
  "ott267867": {
   "partial_path_of": {
    "xx_1@Tree1": "node3",
    "xx_2@Tree1": "node4",
    "xx_3@Tree1": "node2"
   }
  },
  "ott361838": {
   "partial_path_of": {
    "xx_1@Tree1": "node3",
    "xx_2@Tree1": "node4",
    "xx_3@Tree1": "node2"
   }
  },
  "ott4671788": {
   "terminal": {
    "xx_1@Tree1": "node7",
    "xx_2@Tree1": "node7",
    "xx_3@Tree1": "node7"
   }
  },
  "ott4671798": {
   "terminal": {
    "xx_1@Tree1": "node8",
    "xx_2@Tree1": "node8",
    "xx_3@Tree1": "node8"
   }
  },
  "ott5268475": {
   "partial_path_of": {
    "xx_1@Tree1": "node3",
    "xx_2@Tree1": "node4",
    "xx_3@Tree1": "node2"
   },
   "was_constrained": true,
   "was_uncontested": true
  },
  "ott5298374": {
   "partial_path_of": {
    "xx_1@Tree1": "node3",
    "xx_2@Tree1": "node4",
    "xx_3@Tree1": "node2"
   }
  },
  "ott5308424": {
   "partial_path_of": {
    "xx_1@Tree1": "node3",
    "xx_2@Tree1": "node4",
    "xx_3@Tree1": "node2"
   }
  },
  "ott557124": {
   "partial_path_of": {
    "xx_1@Tree1": "node3",
    "xx_2@Tree1": "node4",
    "xx_3@Tree1": "node2"
   }
  },
  "ott56610": {
   "partial_path_of": {
    "xx_1@Tree1": "node3",
    "xx_2@Tree1": "node4",
    "xx_3@Tree1": "node2"
   }
  },
  "ott6013112": {
   "terminal": {
    "xx_1@Tree1": "node5",
    "xx_2@Tree1": "node6",
    "xx_3@Tree1": "node4"
   }
  },
  "ott655592": {
   "partial_path_of": {
    "xx_1@Tree1": "node3",
    "xx_2@Tree1": "node4",
    "xx_3@Tree1": "node2"
   }
  },
  "ott805080": {
   "was_constrained": true,
   "was_uncontested": true
  },
  "ott916750": {
   "partial_path_of": {
    "xx_1@Tree1": "node3",
    "xx_2@Tree1": "node4",
    "xx_3@Tree1": "node2"
   }
  },
  "ott99252": {
   "partial_path_of": {
    "xx_1@Tree1": "node3",
    "xx_2@Tree1": "node4",
    "xx_3@Tree1": "node2"
   }
  }
 },
 "num_leaves_in_exemplified_taxonomy": 4,
 "num_source_studies": 3,
 "num_source_trees": 3,
 "num_tips": 37,
 "root_ott_id": 93302,
 "root_taxon_name": "",
 "source_id_map": {
  "xx_1@Tree1": {
   "git_sha": "2",
   "study_id": "xx_1",
   "tree_id": "Tree1"
  },
  "xx_2@Tree1": {
   "git_sha": "1",
   "study_id": "xx_2",
   "tree_id": "Tree1"
  },
  "xx_3@Tree1": {
   "git_sha": "3",
   "study_id": "xx_3",
   "tree_id": "Tree1"
  }
 },
 "sources": [
  "xx_2@Tree1",
  "xx_1@Tree1",
  "xx_3@Tree1"
 ],
 "synth_id": "<UNKNOWN>",
 "taxonomy_version": "0.0draft0",
 "tree_id": "<UNKNOWN>"
}
