# Supplementary material for: Speeding up iterative applications of the BUILD supertree algorithm
Source: PeerJ. 2024 Jan 2;12:e16624. doi: 10.7717/peerj.16624 (PMC10768670; doi:10.7717/peerj.16624)
Supplement: Supplemental Information 7 — A snapshot of otcetera code base with SHA 2287cefc4d12d328c4d9a4272b10aa25b38abbcd from https://github.com/OpenTreeOfLife/otcetera. The algorithms described in this article are implemented in the otc-solve-subproblem tool. [file peerj-12-16624-s007.gz › otcetera/data/synth-setups/synth-2/synth-par/synth-1/subproblems/contesting-trees.json]

{
 "ott332573": {
  "xx_2@Tree1.tre": [
   {
    "children_from_taxon": [
     "Amaryllis carrascoi_ott4671788_node7_ott4671788"
    ],
    "parent": "_node3 "
   },
   {
    "children_from_taxon": [
     "Amaryllis brevicornis_ott4671798_node8_ott4671798"
    ],
    "parent": "_node2 "
   }
  ]
 }
}
