# Supplementary material for: Speeding up iterative applications of the BUILD supertree algorithm
Source: PeerJ. 2024 Jan 2;12:e16624. doi: 10.7717/peerj.16624 (PMC10768670; doi:10.7717/peerj.16624)
Supplement: Supplemental Information 7 — A snapshot of otcetera code base with SHA 2287cefc4d12d328c4d9a4272b10aa25b38abbcd from https://github.com/OpenTreeOfLife/otcetera. The algorithms described in this article are implemented in the otc-solve-subproblem tool. [file peerj-12-16624-s007.gz › otcetera/data/synth-setups/synth-2/synth-par/synth-1/cleaned_ott/cleaned_ott_pruned_nonflagged.json]

{
 "empty-after-higher-taxon-tip-prune": [
  6929,
  46248,
  90215,
  90223,
  114654,
  114656,
  124080,
  125642,
  147604,
  155737,
  229560,
  229562,
  266745,
  266751,
  278114,
  329823,
  335588,
  352914,
  431495,
  445368,
  458402,
  568991,
  596121,
  639642,
  656316,
  664350,
  664351,
  681832,
  801601,
  826261,
  853757,
  947318,
  1008294,
  1041457,
  1042120,
  1084160,
  1084166,
  1086303,
  4940726,
  4947372,
  4972641,
  5246039,
  5246132,
  5316182,
  5576447,
  5584405
 ],
 "higher-taxon-tip": [
  56601,
  81461,
  107877,
  151014,
  202765,
  244265,
  246594,
  302424,
  395057,
  409712,
  439373,
  511967,
  544595,
  555379,
  634628,
  641033,
  664970,
  738980,
  755852,
  844192,
  878953,
  936399,
  941620,
  996421,
  1008296,
  1058735,
  1062253,
  1064655,
  1086294,
  2927065,
  5342311,
  802117
 ]
}
