# Supplementary material for: Speeding up iterative applications of the BUILD supertree algorithm
Source: PeerJ. 2024 Jan 2;12:e16624. doi: 10.7717/peerj.16624 (PMC10768670; doi:10.7717/peerj.16624)
Supplement: Supplemental Information 7 — A snapshot of otcetera code base with SHA 2287cefc4d12d328c4d9a4272b10aa25b38abbcd from https://github.com/OpenTreeOfLife/otcetera. The algorithms described in this article are implemented in the otc-solve-subproblem tool. [file peerj-12-16624-s007.gz › otcetera/data/synth-setups/synth-2/synth-par/synth-1/cleaned_ott/cleaned_ott.tre]

(((((((((((((((((((((((('Amaryllis carrascoi_ott4671788','Amaryllis brevicornis_ott4671798')Amaryllis_ott4671782)Amaryllidinae_ott5764812)Amaryllididae_ott5092163)Lysianassoidea_ott302925)Gammaridea_ott941215)Amphipoda_ott737019)Peracarida_ott737016)Eumalacostraca_ott1007062)Malacostraca_ott212701)Crustacea_ott632176)Pancrustacea_ott985906)Mandibulata_ott985907)Arthropoda_ott632179)Panarthropoda_ott816442)Ecdysozoa_ott611099)Protostomia_ott189832)Bilateria_ott117569)Eumetazoa_ott641038)Metazoa_ott691846)Holozoa_ott5246131)Opisthokonta_ott332573,((((((Moniliformopses_ott166292,((((((((('Amaryllis brevipodis_ott6013112','Amaryllis paradisicola_ott200683')Amaryllis_ott655592)Amaryllidoideae_ott267867)Amaryllidaceae_ott258473)Asparagales_ott557124)Petrosaviidae_ott5308424)Liliopsida_ott1058517)Mesangiospermae_ott5298374)Magnoliophyta_ott99252)Spermatophyta_ott10218)Euphyllophyta_ott1007992)Tracheophyta_ott10210)Embryophyta_ott56610)Streptophyta_ott916750)Chloroplastida_ott361838)Archaeplastida_ott5268475)Eukaryota_ott304358)'cellular organisms_ott93302')life_ott805080;
