# Supplementary material for: Speeding up iterative applications of the BUILD supertree algorithm
Source: PeerJ. 2024 Jan 2;12:e16624. doi: 10.7717/peerj.16624 (PMC10768670; doi:10.7717/peerj.16624)
Supplement: Supplemental Information 7 — A snapshot of otcetera code base with SHA 2287cefc4d12d328c4d9a4272b10aa25b38abbcd from https://github.com/OpenTreeOfLife/otcetera. The algorithms described in this article are implemented in the otc-solve-subproblem tool. [file peerj-12-16624-s007.gz › otcetera/data/synth-setups/synth-2/synth-par/synth-1/cleaned_ott/cleaned_ott_with_hiddenbarren.tre]

((Archaea_ott996421,((((Foraminifera_ott936399)Retaria_ott4972641)Rhizaria_ott6929,(Bacillariophyta_ott5342311)Stramenopiles_ott266745,(Ciliophora_ott302424)Alveolata_ott266751)SAR_ott5246039,Centrohelida_ott755852,Amoebozoa_ott1064655,((Choanoflagellida_ott202765,((Cnidaria_ott641033,((((((((((((Mammalia_ott244265,((((((((Aves_ott81461)Coelurosauria_ott664351)Theropoda_ott664350)Saurischia_ott90223)Dinosauria_ott90215)Archosauria_ott335588)Archelosauria_ott4947372)Sauria_ott329823)Sauropsida_ott639642)Amniota_ott229560,Amphibia_ott544595)Tetrapoda_ott229562)Dipnotetrapodomorpha_ott4940726)Sarcopterygii_ott458402)Euteleostomi_ott114654)Teleostomi_ott114656)Gnathostomata_ott278114)Vertebrata_ott801601)Craniata_ott947318)Chordata_ott125642)Deuterostomia_ott147604,((Annelida_ott941620,Mollusca_ott802117,Platyhelminthes_ott555379,((Rhynchonellata_ott107877)Rhynchonelliformea_ott681832)Brachiopoda_ott826261)Lophotrochozoa_ott155737,(Nematoda_ott395057,(((Arachnida_ott511967)Chelicerata_ott1041457,(((Insecta_ott1062253)Hexapoda_ott568991,(((((((((('Amaryllis carrascoi_ott4671788','Amaryllis brevicornis_ott4671798')Amaryllis_ott4671782)Amaryllidinae_ott5764812)Amaryllididae_ott5092163)Lysianassoidea_ott302925)Gammaridea_ott941215)Amphipoda_ott737019)Peracarida_ott737016)Eumalacostraca_ott1007062)Malacostraca_ott212701)Crustacea_ott632176)Pancrustacea_ott985906)Mandibulata_ott985907)Arthropoda_ott632179)Panarthropoda_ott816442)Ecdysozoa_ott611099)Protostomia_ott189832)Bilateria_ott117569)Eumetazoa_ott641038)Metazoa_ott691846)Holozoa_ott5246131,(((((Ascomycota_ott439373,Basidiomycota_ott634628)Dikarya_ott656316)h2007-1_ott5584405)h2007-2_ott5576447)Fungi_ott352914)Nucletmycea_ott5246132)Opisthokonta_ott332573,Excavata_ott2927065,Haptophyta_ott151014,(Rhodophyta_ott878953,(((Anthocerotophyta_ott738980,Marchantiophyta_ott56601,Bryophyta_ott246594,((Moniliformopses_ott166292,((((((((('Amaryllis brevipodis_ott6013112','Amaryllis paradisicola_ott200683')Amaryllis_ott655592)Amaryllidoideae_ott267867)Amaryllidaceae_ott258473)Asparagales_ott557124)Petrosaviidae_ott5308424)Liliopsida_ott1058517,(((((((Lobelia_ott1086294)Campanulaceae_ott1086303,((((Aster_ott409712)'Australasian lineages_ott124080',(Symphyotrichum_ott1058735)'North American clade_ott445368')Astereae_ott1084166)Asteroideae_ott1084160)Asteraceae_ott46248)Asterales_ott1042120)campanulids_ott596121)asterids_ott1008294,rosids_ott1008296)Pentapetalae_ott5316182)Gunneridae_ott853757)eudicotyledons_ott431495)Mesangiospermae_ott5298374)Magnoliophyta_ott99252)Spermatophyta_ott10218)Euphyllophyta_ott1007992)Tracheophyta_ott10210)Embryophyta_ott56610)Streptophyta_ott916750)Chloroplastida_ott361838,Glaucophyta_ott664970)Archaeplastida_ott5268475)Eukaryota_ott304358,Bacteria_ott844192)'cellular organisms_ott93302')life_ott805080;
