# Supplementary material for: Speeding up iterative applications of the BUILD supertree algorithm
Source: PeerJ. 2024 Jan 2;12:e16624. doi: 10.7717/peerj.16624 (PMC10768670; doi:10.7717/peerj.16624)
Supplement: Supplemental Information 7 — A snapshot of otcetera code base with SHA 2287cefc4d12d328c4d9a4272b10aa25b38abbcd from https://github.com/OpenTreeOfLife/otcetera. The algorithms described in this article are implemented in the otc-solve-subproblem tool. [file peerj-12-16624-s007.gz › otcetera/data/synth-setups/synth-2/synth-par/synth-1/cleaned_ott/cleaned_ott_1.json]

{
"flags_to_prune": [
"major_rank_conflict", 
"major_rank_conflict_inherited", 
"environmental", 
"unclassified_inherited", 
"unclassified", 
"viral", 
"barren", 
"not_otu", 
"incertae_sedis", 
"incertae_sedis_inherited", 
"extinct_inherited", 
"extinct", 
"hidden", 
"unplaced", 
"unplaced_inherited", 
"was_container", 
"inconsistent", 
"hybrid", 
"merged"
], 
"num_monotypic_nodes": 61, 
"num_nodes": 122, 
"num_non_leaf_nodes": 85, 
"num_non_leaf_nodes_with_multiple_children": 24, 
"num_pruned_anc_nodes": 2, 
"num_tips": 37, 
"pruned": {
"barren,inconsistent": {
"anc_ott_id_pruned": [
671092
], 
"flags_causing_prune": [
"barren", 
"inconsistent"
]
}, 
"extinct,major_rank_conflict": {
"anc_ott_id_pruned": [
2933645
], 
"flags_causing_prune": [
"extinct", 
"major_rank_conflict"
]
}
}, 
"version": "0.0draft0"
}
