# Supplementary material for: Speeding up iterative applications of the BUILD supertree algorithm
Source: PeerJ. 2024 Jan 2;12:e16624. doi: 10.7717/peerj.16624 (PMC10768670; doi:10.7717/peerj.16624)
Supplement: Supplemental Information 7 — A snapshot of otcetera code base with SHA 2287cefc4d12d328c4d9a4272b10aa25b38abbcd from https://github.com/OpenTreeOfLife/otcetera. The algorithms described in this article are implemented in the otc-solve-subproblem tool. [file peerj-12-16624-s007.gz › otcetera/data/synth-setups/synth-2/synth-par/synth-1/phylo_snapshot/concrete_rank_collection.json]

{
    "name": "", 
    "contributors": [], 
    "creator": {
        "login": "", 
        "name": ""
    }, 
    "url": "", 
    "queries": [], 
    "decisions": [
        {
            "treeID": "Tree1", 
            "SHA": "1", 
            "name": "xx_2@Tree1.tre\n", 
            "decision": "INCLUDED", 
            "studyID": "xx_2"
        }, 
        {
            "treeID": "Tree1", 
            "SHA": "2", 
            "name": "xx_1@Tree1.tre\n", 
            "decision": "INCLUDED", 
            "studyID": "xx_1"
        }, 
        {
            "treeID": "Tree1", 
            "SHA": "3", 
            "name": "xx_3@Tree1.tre\n", 
            "decision": "INCLUDED", 
            "studyID": "xx_3"
        }
    ], 
    "description": "generated from newicks"
}
