# Supplementary material for: Speeding up iterative applications of the BUILD supertree algorithm
Source: PeerJ. 2024 Jan 2;12:e16624. doi: 10.7717/peerj.16624 (PMC10768670; doi:10.7717/peerj.16624)
Supplement: Supplemental Information 7 — A snapshot of otcetera code base with SHA 2287cefc4d12d328c4d9a4272b10aa25b38abbcd from https://github.com/OpenTreeOfLife/otcetera. The algorithms described in this article are implemented in the otc-solve-subproblem tool. [file peerj-12-16624-s007.gz › otcetera/data/synth-setups/synth-2/synth-par/synth-1/phylo_snapshot/xx_3@Tree1.json]

{
"nexml": {
"@about": "#study", 
"@generator": "Open Tree API", 
"@id": "study", 
"@nexml2json": "1.2.1", 
"@nexmljson": "http://purl.org/opentree/nexson", 
"@version": "0.9", 
"@xmlns": {
"$": "http://www.nexml.org/2009", 
"nex": "http://www.nexml.org/2009", 
"ot": "http://purl.org/opentree-terms#", 
"xhtml": "http://www.w3.org/1999/xhtml/vocab#", 
"xsd": "http://www.w3.org/2001/XMLSchema#", 
"xsi": "http://www.w3.org/2001/XMLSchema-instance"
}, 
"^ot:otusElementOrder": [
"otus1"
], 
"^ot:treesElementOrder": [
"trees1"
], 
"otusById": {
"otus1": {
"otuById": {
"otu3": {
"^ot:originalLabel": "Amaryllis paradisicola_ott200683", 
"^ot:ottId": 200683, 
"^ot:ottTaxonName": "Amaryllis paradisicola_ott200683"
}, 
"otu4": {
"^ot:originalLabel": "Amaryllis brevipodis_ott6013112", 
"^ot:ottId": 6013112, 
"^ot:ottTaxonName": "Amaryllis brevipodis_ott6013112"
}, 
"otu7": {
"^ot:originalLabel": "Amaryllis carrascoi_ott4671788", 
"^ot:ottId": 4671788, 
"^ot:ottTaxonName": "Amaryllis carrascoi_ott4671788"
}, 
"otu8": {
"^ot:originalLabel": "Amaryllis brevicornis_ott4671798", 
"^ot:ottId": 4671798, 
"^ot:ottTaxonName": "Amaryllis brevicornis_ott4671798"
}, 
"otu9": {
"^ot:originalLabel": "Camerella volborthi_ott6329558", 
"^ot:ottId": 6329558, 
"^ot:ottTaxonName": "Camerella volborthi_ott6329558"
}
}
}
}, 
"treesById": {
"trees1": {
"@otus": "otus1", 
"^ot:treeElementOrder": [
"Tree1"
], 
"treeById": {
"Tree1": {
"^ot:rootNodeId": "node1", 
"edgeBySourceId": {
"node1": {
"edge2": {
"@source": "node1", 
"@target": "node2"
}, 
"edge5": {
"@source": "node1", 
"@target": "node5"
}
}, 
"node2": {
"edge3": {
"@source": "node2", 
"@target": "node3"
}, 
"edge4": {
"@source": "node2", 
"@target": "node4"
}
}, 
"node5": {
"edge6": {
"@source": "node5", 
"@target": "node6"
}, 
"edge9": {
"@source": "node5", 
"@target": "node9"
}
}, 
"node6": {
"edge7": {
"@source": "node6", 
"@target": "node7"
}, 
"edge8": {
"@source": "node6", 
"@target": "node8"
}
}
}, 
"nodeById": {
"node1": {
"@root": true
}, 
"node2": {}, 
"node3": {
"@otu": "otu3"
}, 
"node4": {
"@otu": "otu4"
}, 
"node5": {}, 
"node6": {}, 
"node7": {
"@otu": "otu7"
}, 
"node8": {
"@otu": "otu8"
}, 
"node9": {
"@otu": "otu9"
}
}
}
}
}
}
}
}
