# Supplementary material for: Speeding up iterative applications of the BUILD supertree algorithm
Source: PeerJ. 2024 Jan 2;12:e16624. doi: 10.7717/peerj.16624 (PMC10768670; doi:10.7717/peerj.16624)
Supplement: Supplemental Information 7 — A snapshot of otcetera code base with SHA 2287cefc4d12d328c4d9a4272b10aa25b38abbcd from https://github.com/OpenTreeOfLife/otcetera. The algorithms described in this article are implemented in the otc-solve-subproblem tool. [file peerj-12-16624-s007.gz › otcetera/data/synth-setups/synth-2/synth-par/synth-1/labelled_supertree/labelled_supertree_ottnames.tre]

((((((((((((((((Marchantiophyta_ott56601,(((Amaryllis_paradisicola_ott200683,Amaryllis_brevipodis_ott6013112)Amaryllis_ott655592)Chloroplastida_ott361838)Streptophyta_ott916750,Bryophyta_ott246594,Anthocerotophyta_ott738980)Embryophyta_ott56610)Tracheophyta_ott10210,Moniliformopses_ott166292)Euphyllophyta_ott1007992)Spermatophyta_ott10218)Magnoliophyta_ott99252,((((((((((Aster_ott409712)Australasian_lineages_ott124080,(Symphyotrichum_ott1058735)North_American_clade_ott445368)Astereae_ott1084166)Asteroideae_ott1084160)Asteraceae_ott46248,(Lobelia_ott1086294)Campanulaceae_ott1086303)Asterales_ott1042120)campanulids_ott596121)asterids_ott1008294,rosids_ott1008296)Pentapetalae_ott5316182)Gunneridae_ott853757)eudicotyledons_ott431495)Mesangiospermae_ott5298374)Liliopsida_ott1058517)Petrosaviidae_ott5308424)Asparagales_ott557124)Amaryllidaceae_ott258473)Amaryllidoideae_ott267867,Glaucophyta_ott664970,Rhodophyta_ott878953)Archaeplastida_ott5268475,Amaryllis_carrascoi_ott4671788)mrcaott56601ott4671788,(((((((((((((((((((Aves_ott81461)Coelurosauria_ott664351)Theropoda_ott664350)Saurischia_ott90223)Dinosauria_ott90215)Archosauria_ott335588)Archelosauria_ott4947372)Sauria_ott329823)Sauropsida_ott639642,Mammalia_ott244265)Amniota_ott229560,Amphibia_ott544595)Tetrapoda_ott229562)Dipnotetrapodomorpha_ott4940726)Sarcopterygii_ott458402)Euteleostomi_ott114654)Teleostomi_ott114656)Gnathostomata_ott278114)Vertebrata_ott801601)Craniata_ott947318)Chordata_ott125642)Deuterostomia_ott147604,(((Rhynchonellata_ott107877)Rhynchonelliformea_ott681832)Brachiopoda_ott826261,Platyhelminthes_ott555379,Annelida_ott941620,Mollusca_ott802117)Lophotrochozoa_ott155737,Haptophyta_ott151014,Choanoflagellida_ott202765,((Ciliophora_ott302424)Alveolata_ott266751,((Foraminifera_ott936399)Retaria_ott4972641)Rhizaria_ott6929,(Bacillariophyta_ott5342311)Stramenopiles_ott266745)SAR_ott5246039,Nematoda_ott395057,(((((Ascomycota_ott439373,Basidiomycota_ott634628)Dikarya_ott656316)'h2007-1 ott5584405')'h2007-2 ott5576447')Fungi_ott352914)Nucletmycea_ott5246132,(Arachnida_ott511967)Chelicerata_ott1041457,Cnidaria_ott641033,Centrohelida_ott755852,(Insecta_ott1062253)Hexapoda_ott568991,Amoebozoa_ott1064655,Excavata_ott2927065,Amaryllis_brevicornis_ott4671798)Eukaryota_ott304358,Bacteria_ott844192,Archaea_ott996421)cellular_organisms_ott93302)life_ott805080;
