# Supplementary material for: Speeding up iterative applications of the BUILD supertree algorithm
Source: PeerJ. 2024 Jan 2;12:e16624. doi: 10.7717/peerj.16624 (PMC10768670; doi:10.7717/peerj.16624)
Supplement: Supplemental Information 7 — A snapshot of otcetera code base with SHA 2287cefc4d12d328c4d9a4272b10aa25b38abbcd from https://github.com/OpenTreeOfLife/otcetera. The algorithms described in this article are implemented in the otc-solve-subproblem tool. [file peerj-12-16624-s007.gz › otcetera/data/synth-setups/synth-2/synth-par/synth-1/labelled_supertree/broken_taxa.json]

{
 "non_monophyletic_taxa": {
  "ott1007062": {
   "attachment_points": {
    "mrcaott56601ott4671788": [
     "ott4671788"
    ],
    "ott304358": [
     "ott4671798"
    ]
   },
   "intruding_taxa": [
    "ott147604",
    "ott151014",
    "ott155737",
    "ott202765",
    "ott395057",
    "ott568991",
    "ott641033",
    "ott755852",
    "ott1041457",
    "ott1064655",
    "ott2927065",
    "ott5246039",
    "ott5246132",
    "ott5268475"
   ],
   "mrca": "ott304358"
  },
  "ott117569": {
   "attachment_points": {
    "mrcaott56601ott4671788": [
     "ott4671788"
    ],
    "ott304358": [
     "ott147604",
     "ott4671798"
    ]
   },
   "intruding_taxa": [
    "ott151014",
    "ott155737",
    "ott202765",
    "ott395057",
    "ott568991",
    "ott641033",
    "ott755852",
    "ott1041457",
    "ott1064655",
    "ott2927065",
    "ott5246039",
    "ott5246132",
    "ott5268475"
   ],
   "mrca": "ott304358"
  },
  "ott189832": {
   "attachment_points": {
    "mrcaott56601ott4671788": [
     "ott4671788"
    ],
    "ott304358": [
     "ott155737",
     "ott4671798"
    ]
   },
   "intruding_taxa": [
    "ott147604",
    "ott151014",
    "ott202765",
    "ott395057",
    "ott568991",
    "ott641033",
    "ott755852",
    "ott1041457",
    "ott1064655",
    "ott2927065",
    "ott5246039",
    "ott5246132",
    "ott5268475"
   ],
   "mrca": "ott304358"
  },
  "ott212701": {
   "attachment_points": {
    "mrcaott56601ott4671788": [
     "ott4671788"
    ],
    "ott304358": [
     "ott4671798"
    ]
   },
   "intruding_taxa": [
    "ott147604",
    "ott151014",
    "ott155737",
    "ott202765",
    "ott395057",
    "ott568991",
    "ott641033",
    "ott755852",
    "ott1041457",
    "ott1064655",
    "ott2927065",
    "ott5246039",
    "ott5246132",
    "ott5268475"
   ],
   "mrca": "ott304358"
  },
  "ott302925": {
   "attachment_points": {
    "mrcaott56601ott4671788": [
     "ott4671788"
    ],
    "ott304358": [
     "ott4671798"
    ]
   },
   "intruding_taxa": [
    "ott147604",
    "ott151014",
    "ott155737",
    "ott202765",
    "ott395057",
    "ott568991",
    "ott641033",
    "ott755852",
    "ott1041457",
    "ott1064655",
    "ott2927065",
    "ott5246039",
    "ott5246132",
    "ott5268475"
   ],
   "mrca": "ott304358"
  },
  "ott332573": {
   "attachment_points": {
    "mrcaott56601ott4671788": [
     "ott4671788"
    ],
    "ott304358": [
     "ott4671798",
     "ott5246132"
    ]
   },
   "intruding_taxa": [
    "ott147604",
    "ott151014",
    "ott155737",
    "ott202765",
    "ott395057",
    "ott568991",
    "ott641033",
    "ott755852",
    "ott1041457",
    "ott1064655",
    "ott2927065",
    "ott5246039",
    "ott5268475"
   ],
   "mrca": "ott304358"
  },
  "ott4671782": {
   "attachment_points": {
    "mrcaott56601ott4671788": [
     "ott4671788"
    ],
    "ott304358": [
     "ott4671798"
    ]
   },
   "intruding_taxa": [
    "ott147604",
    "ott151014",
    "ott155737",
    "ott202765",
    "ott395057",
    "ott568991",
    "ott641033",
    "ott755852",
    "ott1041457",
    "ott1064655",
    "ott2927065",
    "ott5246039",
    "ott5246132",
    "ott5268475"
   ],
   "mrca": "ott304358"
  },
  "ott5092163": {
   "attachment_points": {
    "mrcaott56601ott4671788": [
     "ott4671788"
    ],
    "ott304358": [
     "ott4671798"
    ]
   },
   "intruding_taxa": [
    "ott147604",
    "ott151014",
    "ott155737",
    "ott202765",
    "ott395057",
    "ott568991",
    "ott641033",
    "ott755852",
    "ott1041457",
    "ott1064655",
    "ott2927065",
    "ott5246039",
    "ott5246132",
    "ott5268475"
   ],
   "mrca": "ott304358"
  },
  "ott5246131": {
   "attachment_points": {
    "mrcaott56601ott4671788": [
     "ott4671788"
    ],
    "ott304358": [
     "ott202765",
     "ott4671798"
    ]
   },
   "intruding_taxa": [
    "ott147604",
    "ott151014",
    "ott155737",
    "ott395057",
    "ott568991",
    "ott641033",
    "ott755852",
    "ott1041457",
    "ott1064655",
    "ott2927065",
    "ott5246039",
    "ott5246132",
    "ott5268475"
   ],
   "mrca": "ott304358"
  },
  "ott5764812": {
   "attachment_points": {
    "mrcaott56601ott4671788": [
     "ott4671788"
    ],
    "ott304358": [
     "ott4671798"
    ]
   },
   "intruding_taxa": [
    "ott147604",
    "ott151014",
    "ott155737",
    "ott202765",
    "ott395057",
    "ott568991",
    "ott641033",
    "ott755852",
    "ott1041457",
    "ott1064655",
    "ott2927065",
    "ott5246039",
    "ott5246132",
    "ott5268475"
   ],
   "mrca": "ott304358"
  },
  "ott611099": {
   "attachment_points": {
    "mrcaott56601ott4671788": [
     "ott4671788"
    ],
    "ott304358": [
     "ott395057",
     "ott4671798"
    ]
   },
   "intruding_taxa": [
    "ott147604",
    "ott151014",
    "ott155737",
    "ott202765",
    "ott568991",
    "ott641033",
    "ott755852",
    "ott1041457",
    "ott1064655",
    "ott2927065",
    "ott5246039",
    "ott5246132",
    "ott5268475"
   ],
   "mrca": "ott304358"
  },
  "ott632176": {
   "attachment_points": {
    "mrcaott56601ott4671788": [
     "ott4671788"
    ],
    "ott304358": [
     "ott4671798"
    ]
   },
   "intruding_taxa": [
    "ott147604",
    "ott151014",
    "ott155737",
    "ott202765",
    "ott395057",
    "ott568991",
    "ott641033",
    "ott755852",
    "ott1041457",
    "ott1064655",
    "ott2927065",
    "ott5246039",
    "ott5246132",
    "ott5268475"
   ],
   "mrca": "ott304358"
  },
  "ott632179": {
   "attachment_points": {
    "mrcaott56601ott4671788": [
     "ott4671788"
    ],
    "ott304358": [
     "ott1041457",
     "ott4671798"
    ]
   },
   "intruding_taxa": [
    "ott147604",
    "ott151014",
    "ott155737",
    "ott202765",
    "ott395057",
    "ott568991",
    "ott641033",
    "ott755852",
    "ott1064655",
    "ott2927065",
    "ott5246039",
    "ott5246132",
    "ott5268475"
   ],
   "mrca": "ott304358"
  },
  "ott641038": {
   "attachment_points": {
    "mrcaott56601ott4671788": [
     "ott4671788"
    ],
    "ott304358": [
     "ott4671798",
     "ott641033"
    ]
   },
   "intruding_taxa": [
    "ott147604",
    "ott151014",
    "ott155737",
    "ott202765",
    "ott395057",
    "ott568991",
    "ott755852",
    "ott1041457",
    "ott1064655",
    "ott2927065",
    "ott5246039",
    "ott5246132",
    "ott5268475"
   ],
   "mrca": "ott304358"
  },
  "ott691846": {
   "attachment_points": {
    "mrcaott56601ott4671788": [
     "ott4671788"
    ],
    "ott304358": [
     "ott4671798"
    ]
   },
   "intruding_taxa": [
    "ott147604",
    "ott151014",
    "ott155737",
    "ott202765",
    "ott395057",
    "ott568991",
    "ott641033",
    "ott755852",
    "ott1041457",
    "ott1064655",
    "ott2927065",
    "ott5246039",
    "ott5246132",
    "ott5268475"
   ],
   "mrca": "ott304358"
  },
  "ott737016": {
   "attachment_points": {
    "mrcaott56601ott4671788": [
     "ott4671788"
    ],
    "ott304358": [
     "ott4671798"
    ]
   },
   "intruding_taxa": [
    "ott147604",
    "ott151014",
    "ott155737",
    "ott202765",
    "ott395057",
    "ott568991",
    "ott641033",
    "ott755852",
    "ott1041457",
    "ott1064655",
    "ott2927065",
    "ott5246039",
    "ott5246132",
    "ott5268475"
   ],
   "mrca": "ott304358"
  },
  "ott737019": {
   "attachment_points": {
    "mrcaott56601ott4671788": [
     "ott4671788"
    ],
    "ott304358": [
     "ott4671798"
    ]
   },
   "intruding_taxa": [
    "ott147604",
    "ott151014",
    "ott155737",
    "ott202765",
    "ott395057",
    "ott568991",
    "ott641033",
    "ott755852",
    "ott1041457",
    "ott1064655",
    "ott2927065",
    "ott5246039",
    "ott5246132",
    "ott5268475"
   ],
   "mrca": "ott304358"
  },
  "ott816442": {
   "attachment_points": {
    "mrcaott56601ott4671788": [
     "ott4671788"
    ],
    "ott304358": [
     "ott4671798"
    ]
   },
   "intruding_taxa": [
    "ott147604",
    "ott151014",
    "ott155737",
    "ott202765",
    "ott395057",
    "ott568991",
    "ott641033",
    "ott755852",
    "ott1041457",
    "ott1064655",
    "ott2927065",
    "ott5246039",
    "ott5246132",
    "ott5268475"
   ],
   "mrca": "ott304358"
  },
  "ott941215": {
   "attachment_points": {
    "mrcaott56601ott4671788": [
     "ott4671788"
    ],
    "ott304358": [
     "ott4671798"
    ]
   },
   "intruding_taxa": [
    "ott147604",
    "ott151014",
    "ott155737",
    "ott202765",
    "ott395057",
    "ott568991",
    "ott641033",
    "ott755852",
    "ott1041457",
    "ott1064655",
    "ott2927065",
    "ott5246039",
    "ott5246132",
    "ott5268475"
   ],
   "mrca": "ott304358"
  },
  "ott985906": {
   "attachment_points": {
    "mrcaott56601ott4671788": [
     "ott4671788"
    ],
    "ott304358": [
     "ott4671798",
     "ott568991"
    ]
   },
   "intruding_taxa": [
    "ott147604",
    "ott151014",
    "ott155737",
    "ott202765",
    "ott395057",
    "ott641033",
    "ott755852",
    "ott1041457",
    "ott1064655",
    "ott2927065",
    "ott5246039",
    "ott5246132",
    "ott5268475"
   ],
   "mrca": "ott304358"
  },
  "ott985907": {
   "attachment_points": {
    "mrcaott56601ott4671788": [
     "ott4671788"
    ],
    "ott304358": [
     "ott4671798"
    ]
   },
   "intruding_taxa": [
    "ott147604",
    "ott151014",
    "ott155737",
    "ott202765",
    "ott395057",
    "ott568991",
    "ott641033",
    "ott755852",
    "ott1041457",
    "ott1064655",
    "ott2927065",
    "ott5246039",
    "ott5246132",
    "ott5268475"
   ],
   "mrca": "ott304358"
  }
 },
 "taxa_matching_multiple_ott_ids": null
}
