# Supplementary material for: Speeding up iterative applications of the BUILD supertree algorithm
Source: PeerJ. 2024 Jan 2;12:e16624. doi: 10.7717/peerj.16624 (PMC10768670; doi:10.7717/peerj.16624)
Supplement: Supplemental Information 7 — A snapshot of otcetera code base with SHA 2287cefc4d12d328c4d9a4272b10aa25b38abbcd from https://github.com/OpenTreeOfLife/otcetera. The algorithms described in this article are implemented in the otc-solve-subproblem tool. [file peerj-12-16624-s007.gz › otcetera/data/synth-setups/synth-2/synth-par/synth-1/labelled_supertree/labelled_supertree_simplified_ottnames_without_monotypic.tre]

(((((((Marchantiophyta_ott56601,(Amaryllis_paradisicola_ott200683,Amaryllis_brevipodis_ott6013112)Amaryllis_ott655592,Bryophyta_ott246594,Anthocerotophyta_ott738980)Embryophyta_ott56610,Moniliformopses_ott166292)Euphyllophyta_ott1007992,(((Aster_ott409712,Symphyotrichum_ott1058735)Astereae_ott1084166,Lobelia_ott1086294)Asterales_ott1042120,rosids_ott1008296)Pentapetalae_ott5316182)Mesangiospermae_ott5298374,Glaucophyta_ott664970,Rhodophyta_ott878953)Archaeplastida_ott5268475,Amaryllis_carrascoi_ott4671788)mrcaott56601ott4671788,((Aves_ott81461,Mammalia_ott244265)Amniota_ott229560,Amphibia_ott544595)Tetrapoda_ott229562,(Rhynchonellata_ott107877,Platyhelminthes_ott555379,Annelida_ott941620,Mollusca_ott802117)Lophotrochozoa_ott155737,Haptophyta_ott151014,Choanoflagellida_ott202765,(Ciliophora_ott302424,Foraminifera_ott936399,Bacillariophyta_ott5342311)SAR_ott5246039,Nematoda_ott395057,(Ascomycota_ott439373,Basidiomycota_ott634628)Dikarya_ott656316,Arachnida_ott511967,Cnidaria_ott641033,Centrohelida_ott755852,Insecta_ott1062253,Amoebozoa_ott1064655,Excavata_ott2927065,Amaryllis_brevicornis_ott4671798)Eukaryota_ott304358,Bacteria_ott844192,Archaea_ott996421)cellular_organisms_ott93302;
