# Supplementary material for: Speeding up iterative applications of the BUILD supertree algorithm
Source: PeerJ. 2024 Jan 2;12:e16624. doi: 10.7717/peerj.16624 (PMC10768670; doi:10.7717/peerj.16624)
Supplement: Supplemental Information 7 — A snapshot of otcetera code base with SHA 2287cefc4d12d328c4d9a4272b10aa25b38abbcd from https://github.com/OpenTreeOfLife/otcetera. The algorithms described in this article are implemented in the otc-solve-subproblem tool. [file peerj-12-16624-s007.gz › otcetera/data/synth-setups/synth-2/synth-par/synth-1/labelled_supertree/input_output_stats.json]

{
 "input": {
  "num_incertae_sedis_taxa": 0,
  "num_solution_internals": 3,
  "num_solution_leaves": 4,
  "num_solution_splits": 3,
  "num_taxonomy_internals": 85,
  "num_taxonomy_leaves": 37,
  "num_taxonomy_splits": 24
 },
 "output": {
  "num_leaves_added": 33,
  "num_solution_leaves_expanded": 0,
  "num_taxa_rejected": 21,
  "num_taxonomy_internals_merged": 23,
  "num_taxonomy_splits_rejected": 9
 }
}
