# Supplementary material for: Speeding up iterative applications of the BUILD supertree algorithm
Source: PeerJ. 2024 Jan 2;12:e16624. doi: 10.7717/peerj.16624 (PMC10768670; doi:10.7717/peerj.16624)
Supplement: Supplemental Information 7 — A snapshot of otcetera code base with SHA 2287cefc4d12d328c4d9a4272b10aa25b38abbcd from https://github.com/OpenTreeOfLife/otcetera. The algorithms described in this article are implemented in the otc-solve-subproblem tool. [file peerj-12-16624-s007.gz › otcetera/data/synth-setups/synth-2/synth-par/synth-1/labelled_supertree/labelled_supertree.tre]

((((((((((((((((ott56601,(((ott200683,ott6013112)ott655592)ott361838)ott916750,ott246594,ott738980)ott56610)ott10210,ott166292)ott1007992)ott10218)ott99252,((((((((((ott409712)ott124080,(ott1058735)ott445368)ott1084166)ott1084160)ott46248,(ott1086294)ott1086303)ott1042120)ott596121)ott1008294,ott1008296)ott5316182)ott853757)ott431495)ott5298374)ott1058517)ott5308424)ott557124)ott258473)ott267867,ott664970,ott878953)ott5268475,ott4671788)mrcaott56601ott4671788,(((((((((((((((((((ott81461)ott664351)ott664350)ott90223)ott90215)ott335588)ott4947372)ott329823)ott639642,ott244265)ott229560,ott544595)ott229562)ott4940726)ott458402)ott114654)ott114656)ott278114)ott801601)ott947318)ott125642)ott147604,(((ott107877)ott681832)ott826261,ott555379,ott941620,ott802117)ott155737,ott151014,ott202765,((ott302424)ott266751,((ott936399)ott4972641)ott6929,(ott5342311)ott266745)ott5246039,ott395057,(((((ott439373,ott634628)ott656316)ott5584405)ott5576447)ott352914)ott5246132,(ott511967)ott1041457,ott641033,ott755852,(ott1062253)ott568991,ott1064655,ott2927065,ott4671798)ott304358,ott844192,ott996421)ott93302)ott805080;
