# Supplementary material for: Speeding up iterative applications of the BUILD supertree algorithm
Source: PeerJ. 2024 Jan 2;12:e16624. doi: 10.7717/peerj.16624 (PMC10768670; doi:10.7717/peerj.16624)
Supplement: Supplemental Information 7 — A snapshot of otcetera code base with SHA 2287cefc4d12d328c4d9a4272b10aa25b38abbcd from https://github.com/OpenTreeOfLife/otcetera. The algorithms described in this article are implemented in the otc-solve-subproblem tool. [file peerj-12-16624-s007.gz › otcetera/data/synth-setups/synth-2/synth-par/synth-1/exemplified_phylo/xx_3@Tree1.tre]

(('Amaryllis paradisicola_ott200683_node3_ott200683','Amaryllis brevipodis_ott6013112_node4_ott6013112')'_node2 ',('Amaryllis carrascoi_ott4671788_node7_ott4671788','Amaryllis brevicornis_ott4671798_node8_ott4671798')'_node6 ')'_node1 ';
