# Supplementary material for: Speeding up iterative applications of the BUILD supertree algorithm
Source: PeerJ. 2024 Jan 2;12:e16624. doi: 10.7717/peerj.16624 (PMC10768670; doi:10.7717/peerj.16624)
Supplement: Supplemental Information 7 — A snapshot of otcetera code base with SHA 2287cefc4d12d328c4d9a4272b10aa25b38abbcd from https://github.com/OpenTreeOfLife/otcetera. The algorithms described in this article are implemented in the otc-solve-subproblem tool. [file peerj-12-16624-s007.gz › otcetera/data/synth-setups/synth-2/synth-par/synth-1/exemplified_phylo/regraft_cleaned_ott.tre]

(('Bacteria_ott844192','Archaea_ott996421',('Amoebozoa_ott1064655','Haptophyta_ott151014','Excavata_ott2927065',(('Bacillariophyta_ott5342311')'Stramenopiles_ott266745',('Ciliophora_ott302424')'Alveolata_ott266751',(('Foraminifera_ott936399')'Retaria_ott4972641')'Rhizaria_ott6929')'SAR_ott5246039','Centrohelida_ott755852',(((('Marchantiophyta_ott56601','Anthocerotophyta_ott738980','Bryophyta_ott246594',(('Moniliformopses_ott166292',((((((((('Amaryllis paradisicola_ott200683','Amaryllis brevipodis_ott6013112')'Amaryllis_ott655592')'Amaryllidoideae_ott267867')'Amaryllidaceae_ott258473')'Asparagales_ott557124')'Petrosaviidae_ott5308424')'Liliopsida_ott1058517',(((((((((('Symphyotrichum_ott1058735')'North American clade_ott445368',('Aster_ott409712')'Australasian lineages_ott124080')'Astereae_ott1084166')'Asteroideae_ott1084160')'Asteraceae_ott46248',('Lobelia_ott1086294')'Campanulaceae_ott1086303')'Asterales_ott1042120')'campanulids_ott596121')'asterids_ott1008294','rosids_ott1008296')'Pentapetalae_ott5316182')'Gunneridae_ott853757')'eudicotyledons_ott431495')'Mesangiospermae_ott5298374')'Magnoliophyta_ott99252')'Spermatophyta_ott10218')'Euphyllophyta_ott1007992')'Tracheophyta_ott10210')'Embryophyta_ott56610')'Streptophyta_ott916750')'Chloroplastida_ott361838','Rhodophyta_ott878953','Glaucophyta_ott664970')'Archaeplastida_ott5268475',(((((('Basidiomycota_ott634628','Ascomycota_ott439373')'Dikarya_ott656316')'h2007-1_ott5584405')'h2007-2_ott5576447')'Fungi_ott352914')'Nucletmycea_ott5246132',((('Cnidaria_ott641033',((((((((((('Amphibia_ott544595',('Mammalia_ott244265',(((((((('Aves_ott81461')'Coelurosauria_ott664351')'Theropoda_ott664350')'Saurischia_ott90223')'Dinosauria_ott90215')'Archosauria_ott335588')'Archelosauria_ott4947372')'Sauria_ott329823')'Sauropsida_ott639642')'Amniota_ott229560')'Tetrapoda_ott229562')'Dipnotetrapodomorpha_ott4940726')'Sarcopterygii_ott458402')'Euteleostomi_ott114654')'Teleostomi_ott114656')'Gnathostomata_ott278114')'Vertebrata_ott801601')'Craniata_ott947318')'Chordata_ott125642')'Deuterostomia_ott147604',(('Nematoda_ott395057',((('Arachnida_ott511967')'Chelicerata_ott1041457',((('Insecta_ott1062253')'Hexapoda_ott568991',(((((((((('Amaryllis carrascoi_ott4671788','Amaryllis brevicornis_ott4671798')'Amaryllis_ott4671782')'Amaryllidinae_ott5764812')'Amaryllididae_ott5092163')'Lysianassoidea_ott302925')'Gammaridea_ott941215')'Amphipoda_ott737019')'Peracarida_ott737016')'Eumalacostraca_ott1007062')'Malacostraca_ott212701')'Crustacea_ott632176')'Pancrustacea_ott985906')'Mandibulata_ott985907')'Arthropoda_ott632179')'Panarthropoda_ott816442')'Ecdysozoa_ott611099',('Annelida_ott941620','Platyhelminthes_ott555379','Mollusca_ott802117',(('Rhynchonellata_ott107877')'Rhynchonelliformea_ott681832')'Brachiopoda_ott826261')'Lophotrochozoa_ott155737')'Protostomia_ott189832')'Bilateria_ott117569')'Eumetazoa_ott641038')'Metazoa_ott691846','Choanoflagellida_ott202765')'Holozoa_ott5246131')'Opisthokonta_ott332573')'Eukaryota_ott304358')'cellular organisms_ott93302')'life_ott805080';
