# Supplementary material for: Speeding up iterative applications of the BUILD supertree algorithm
Source: PeerJ. 2024 Jan 2;12:e16624. doi: 10.7717/peerj.16624 (PMC10768670; doi:10.7717/peerj.16624)
Supplement: Supplemental Information 7 — A snapshot of otcetera code base with SHA 2287cefc4d12d328c4d9a4272b10aa25b38abbcd from https://github.com/OpenTreeOfLife/otcetera. The algorithms described in this article are implemented in the otc-solve-subproblem tool. [file peerj-12-16624-s007.gz › otcetera/data/synth-setups/synth-2/README.md]

I'm not completely sure where the taxonomy came from here.

The synth tree was build using:

$ cd propinquity
$ export OTT_DIR=$HOME/Devel/OpenTree/otcetera/source/data/synth-setups/taxonomy/
$ export PROPINQUITY_OUT_DIR=$HOME/Devel/OpenTree/otcetera/source/data/synth-setups/synth-par/synth-1
$ make clean && ./build-from-newicks.sh ~/Devel/OpenTree/otcetera/source/data/synth-setups/phyloinputs/ranking.txt
$ make all
$ make extra
