# Supplementary material for: Speeding up iterative applications of the BUILD supertree algorithm
Source: PeerJ. 2024 Jan 2;12:e16624. doi: 10.7717/peerj.16624 (PMC10768670; doi:10.7717/peerj.16624)
Supplement: Supplemental Information 7 — A snapshot of otcetera code base with SHA 2287cefc4d12d328c4d9a4272b10aa25b38abbcd from https://github.com/OpenTreeOfLife/otcetera. The algorithms described in this article are implemented in the otc-solve-subproblem tool. [file peerj-12-16624-s007.gz › otcetera/data/synth-setups/synth-2/taxonomy/synonyms.tsv]

name	|	uid	|	type	|	uniqname	|	sourceinfo	|
euphyllophytes	|	1007992	|	synonym	|	euphyllophytes (synonym for Euphyllophyta)	|	ncbi:78536	|
Asteridae	|	1008294	|	equivalent name	|	Asteridae (synonym for asterids)	|	ncbi:71274	|
Pteridophyta	|	10210	|	synonym	|	Pteridophyta (synonym for Tracheophyta)	|	gbif:7707728,irmng:227	|
Equisetophyta	|	10210	|	synonym	|	Equisetophyta (synonym for Tracheophyta)	|	gbif:7707728	|
Gnetophyta	|	10210	|	synonym	|	Gnetophyta (synonym for Tracheophyta)	|	gbif:7707728	|
Cycadophyta	|	10210	|	synonym	|	Cycadophyta (synonym for Tracheophyta)	|	gbif:7707728	|
Lycopodiophyta	|	10210	|	synonym	|	Lycopodiophyta (synonym for Tracheophyta)	|	gbif:7707728	|
Ginkgophyta	|	10210	|	synonym	|	Ginkgophyta (synonym for Tracheophyta)	|	gbif:7707728	|
Psilophyta	|	10210	|	synonym	|	Psilophyta (synonym for Tracheophyta)	|	gbif:7707728	|
Magnoliophyta	|	10210	|	synonym	|	Magnoliophyta (synonym for Tracheophyta)	|	gbif:7707728	|
Eodelopterum priscum	|	10210	|	synonym	|	Eodelopterum priscum (synonym for Tracheophyta)	|	gbif:7707728	|
Legnophora	|	10210	|	synonym	|	Legnophora (synonym for Tracheophyta)	|	gbif:7707728	|
Legnophora girardi	|	10210	|	synonym	|	Legnophora girardi (synonym for Tracheophyta)	|	gbif:7707728	|
Arthrophyta	|	10210	|	synonym	|	Arthrophyta (synonym for Tracheophyta)	|	gbif:7707728	|
Coniferophyta	|	10210	|	synonym	|	Coniferophyta (synonym for Tracheophyta)	|	gbif:7707728	|
Eodelopterum	|	10210	|	synonym	|	Eodelopterum (synonym for Tracheophyta)	|	gbif:7707728	|
Polypodiophyta	|	10210	|	synonym	|	Polypodiophyta (synonym for Tracheophyta)	|	gbif:7707728	|
Pterophyta	|	10210	|	synonym	|	Pterophyta (synonym for Tracheophyta)	|	gbif:7707728	|
Microphyllophyta	|	10210	|	synonym	|	Microphyllophyta (synonym for Tracheophyta)	|	gbif:7707728	|
Psilotophyta	|	10210	|	synonym	|	Psilotophyta (synonym for Tracheophyta)	|	gbif:7707728	|
Campanulales	|	1042120	|	includes	|	Campanulales (synonym for Asterales)	|	ncbi:4209,irmng:12186	|
Monocotyledoneae	|	1058517	|	synonym	|	Monocotyledoneae (synonym for Liliopsida)	|	ncbi:4447	|
Forficularia problematica	|	1062253	|	synonym	|	Forficularia problematica (synonym for Insecta)	|	gbif:216	|
Carabus winkleri	|	1062253	|	synonym	|	Carabus winkleri (synonym for Insecta)	|	gbif:216	|
Cercopidium schaefferi	|	1062253	|	synonym	|	Cercopidium schaefferi (synonym for Insecta)	|	gbif:216	|
Phaneroptera striata	|	1062253	|	synonym	|	Phaneroptera striata (synonym for Insecta)	|	gbif:216	|
Nematus cretaceus	|	1062253	|	synonym	|	Nematus cretaceus (synonym for Insecta)	|	gbif:216	|
Termes fossilis	|	1062253	|	synonym	|	Termes fossilis (synonym for Insecta)	|	gbif:216	|
Cheilosia dubia	|	1062253	|	synonym	|	Cheilosia dubia (synonym for Insecta)	|	gbif:216	|
Palaeodictyopteron anglicanum	|	1062253	|	synonym	|	Palaeodictyopteron anglicanum (synonym for Insecta)	|	gbif:216	|
Palaeodictyopteron mazonum	|	1062253	|	synonym	|	Palaeodictyopteron mazonum (synonym for Insecta)	|	gbif:216	|
Caririephemera marquesi	|	1062253	|	synonym	|	Caririephemera marquesi (synonym for Insecta)	|	gbif:216	|
Tipularia teyleri	|	1062253	|	synonym	|	Tipularia teyleri (synonym for Insecta)	|	gbif:216	|
Termes grandaevus	|	1062253	|	synonym	|	Termes grandaevus (synonym for Insecta)	|	gbif:216	|
Libellulium kaupii	|	1062253	|	synonym	|	Libellulium kaupii (synonym for Insecta)	|	gbif:216	|
Ideloblattidae	|	1062253	|	synonym	|	Ideloblattidae (synonym for Insecta)	|	gbif:216	|
Caririephemera	|	1062253	|	synonym	|	Caririephemera (synonym for Insecta)	|	gbif:216	|
Velia bouatia	|	1062253	|	synonym	|	Velia bouatia (synonym for Insecta)	|	gbif:216	|
Paroryssus suspectus	|	1062253	|	synonym	|	Paroryssus suspectus (synonym for Insecta)	|	gbif:216	|
Ephemera meyeri	|	1062253	|	synonym	|	Ephemera meyeri (synonym for Insecta)	|	gbif:216	|
Palaeodictyopteron virginianum	|	1062253	|	synonym	|	Palaeodictyopteron virginianum (synonym for Insecta)	|	gbif:216	|
Leptura primigenia	|	1062253	|	synonym	|	Leptura primigenia (synonym for Insecta)	|	gbif:216	|
Aphis plana	|	1062253	|	synonym	|	Aphis plana (synonym for Insecta)	|	gbif:216	|
Anthophorites gaudryi	|	1062253	|	synonym	|	Anthophorites gaudryi (synonym for Insecta)	|	gbif:216	|
Hemerobius higginsi	|	1062253	|	synonym	|	Hemerobius higginsi (synonym for Insecta)	|	gbif:216	|
Ephemera deposita	|	1062253	|	synonym	|	Ephemera deposita (synonym for Insecta)	|	gbif:216	|
Cyclocoris pinguis	|	1062253	|	synonym	|	Cyclocoris pinguis (synonym for Insecta)	|	gbif:216	|
Hemerobius fossilis	|	1062253	|	synonym	|	Hemerobius fossilis (synonym for Insecta)	|	gbif:216	|
Aspidothorax dubius	|	1062253	|	synonym	|	Aspidothorax dubius (synonym for Insecta)	|	gbif:216	|
Mourloniella solenhofensis	|	1062253	|	synonym	|	Mourloniella solenhofensis (synonym for Insecta)	|	gbif:216	|
Lystra vollenhoveni	|	1062253	|	synonym	|	Lystra vollenhoveni (synonym for Insecta)	|	gbif:216	|
Hydroporus petefractus	|	1062253	|	synonym	|	Hydroporus petefractus (synonym for Insecta)	|	gbif:216	|
Corixa mortua	|	1062253	|	synonym	|	Corixa mortua (synonym for Insecta)	|	gbif:216	|
Anisorhynchus lapideus	|	1062253	|	synonym	|	Anisorhynchus lapideus (synonym for Insecta)	|	gbif:216	|
Chauliodites minor	|	1062253	|	synonym	|	Chauliodites minor (synonym for Insecta)	|	gbif:216	|
Gyrophlebia longicollis	|	1062253	|	synonym	|	Gyrophlebia longicollis (synonym for Insecta)	|	gbif:216	|
Flata haidingeri	|	1062253	|	synonym	|	Flata haidingeri (synonym for Insecta)	|	gbif:216	|
Palaeodictyopteron latipenne	|	1062253	|	synonym	|	Palaeodictyopteron latipenne (synonym for Insecta)	|	gbif:216	|
Idomastotermes mysticus	|	1062253	|	synonym	|	Idomastotermes mysticus (synonym for Insecta)	|	gbif:216	|
Cercopis prisca	|	1062253	|	synonym	|	Cercopis prisca (synonym for Insecta)	|	gbif:216	|
Bittacus reticulatus	|	1062253	|	synonym	|	Bittacus reticulatus (synonym for Insecta)	|	gbif:216	|
Chrysopa solenhofensis	|	1062253	|	synonym	|	Chrysopa solenhofensis (synonym for Insecta)	|	gbif:216	|
Termes peccanae	|	1062253	|	synonym	|	Termes peccanae (synonym for Insecta)	|	gbif:216	|
Hebeitermes weichangensis	|	1062253	|	synonym	|	Hebeitermes weichangensis (synonym for Insecta)	|	gbif:216	|
Meganeura vischerae	|	1062253	|	synonym	|	Meganeura vischerae (synonym for Insecta)	|	gbif:216	|
Lygaeites priscus	|	1062253	|	synonym	|	Lygaeites priscus (synonym for Insecta)	|	gbif:216	|
Saperdites cristallosus	|	1062253	|	synonym	|	Saperdites cristallosus (synonym for Insecta)	|	gbif:216	|
Meloe bavaricus	|	1062253	|	synonym	|	Meloe bavaricus (synonym for Insecta)	|	gbif:216	|
Blattaria dunckeri	|	1062253	|	synonym	|	Blattaria dunckeri (synonym for Insecta)	|	gbif:216	|
Orthophlebia minuta	|	1062253	|	synonym	|	Orthophlebia minuta (synonym for Insecta)	|	gbif:216	|
LKM74	|	1064655	|	proparte synonym	|	LKM74 (synonym for Amoebozoa)	|	silva:D28490/#2	|
LEMD255	|	1064655	|	proparte synonym	|	LEMD255 (synonym for Amoebozoa)	|	silva:D28490/#2	|
Hypsela	|	1086294	|	includes	|	Hypsela (synonym for Lobelia)	|	ncbi:4382,irmng:1295316	|
Heterotoma	|	1086294	|	synonym	|	Heterotoma (synonym for Lobelia)	|	gbif:2756426	|
Enchysia	|	1086294	|	synonym	|	Enchysia (synonym for Lobelia)	|	gbif:2756426,irmng:1299058	|
Palmerella	|	1086294	|	synonym	|	Palmerella (synonym for Lobelia)	|	gbif:2756426	|
Isolobus	|	1086294	|	synonym	|	Isolobus (synonym for Lobelia)	|	gbif:2756426,irmng:1299058	|
Myopsia	|	1086294	|	synonym	|	Myopsia (synonym for Lobelia)	|	gbif:2756426	|
Neowimmeria	|	1086294	|	synonym	|	Neowimmeria (synonym for Lobelia)	|	gbif:2756426,irmng:1299058	|
Haynaldia	|	1086294	|	synonym	|	Haynaldia (synonym for Lobelia)	|	gbif:2756426,irmng:1299058	|
Dortmanna	|	1086294	|	synonym	|	Dortmanna (synonym for Lobelia)	|	gbif:2756426,irmng:1083184	|
Trimeris	|	1086294	|	synonym	|	Trimeris (synonym for Lobelia)	|	gbif:2756426,irmng:1308508	|
Speirema	|	1086294	|	synonym	|	Speirema (synonym for Lobelia)	|	gbif:2756426	|
Colensoa	|	1086294	|	synonym	|	Colensoa (synonym for Lobelia)	|	gbif:2756426	|
Piddingtonia	|	1086294	|	synonym	|	Piddingtonia (synonym for Lobelia)	|	gbif:2756426	|
Isotoma	|	1086294	|	synonym	|	Isotoma (synonym for Lobelia)	|	gbif:2756426	|
Mezleria	|	1086294	|	synonym	|	Mezleria (synonym for Lobelia)	|	gbif:2756426,irmng:1299058	|
Tupa	|	1086294	|	synonym	|	Tupa (synonym for Lobelia)	|	gbif:2756426,irmng:1299058	|
Calcaratolobelia	|	1086294	|	synonym	|	Calcaratolobelia (synonym for Lobelia)	|	gbif:2756426,irmng:1452934	|
Laurentia	|	1086294	|	synonym	|	Laurentia (synonym for Lobelia)	|	gbif:2756426,irmng:1299058	|
Parastranthus	|	1086294	|	synonym	|	Parastranthus (synonym for Lobelia)	|	gbif:2756426,irmng:1299058	|
Rapuntium	|	1086294	|	synonym	|	Rapuntium (synonym for Lobelia)	|	gbif:2756426,irmng:1299058	|
Unigenes	|	1086294	|	synonym	|	Unigenes (synonym for Lobelia)	|	gbif:2756426	|
Pratia	|	1086294	|	synonym	|	Pratia (synonym for Lobelia)	|	gbif:2756426	|
Solenopsis	|	1086294	|	synonym	|	Solenopsis (synonym for Lobelia)	|	gbif:2756426	|
Jasionaceae	|	1086303	|	synonym	|	Jasionaceae (synonym for Campanulaceae)	|	gbif:8801	|
Lobeliaceae	|	1086303	|	synonym	|	Lobeliaceae (synonym for Campanulaceae)	|	gbif:8801,irmng:112583	|
Cyphiaceae	|	1086303	|	synonym	|	Cyphiaceae (synonym for Campanulaceae)	|	gbif:8801,irmng:112583	|
Nemacladaceae	|	1086303	|	synonym	|	Nemacladaceae (synonym for Campanulaceae)	|	gbif:8801,irmng:112583	|
Cyananthaceae	|	1086303	|	synonym	|	Cyananthaceae (synonym for Campanulaceae)	|	gbif:8801	|
Cyphocarpaceae	|	1086303	|	synonym	|	Cyphocarpaceae (synonym for Campanulaceae)	|	gbif:8801,irmng:112583	|
Osteichthyes	|	114654	|	synonym	|	Osteichthyes (synonym for Euteleostomi)	|	ncbi:117571	|
Haptophyceae	|	151014	|	synonym	|	Haptophyceae (synonym for Haptophyta)	|	ncbi:2830	|
T58	|	151014	|	proparte synonym	|	T58 (synonym for Haptophyta)	|	silva:L34669/#2	|
Prymnesiophyceae	|	151014	|	synonym	|	Prymnesiophyceae (synonym for Haptophyta)	|	ncbi:2830	|
Prymnesiophyta	|	151014	|	synonym	|	Prymnesiophyta (synonym for Haptophyta)	|	ncbi:2830	|
Haptomonada	|	151014	|	synonym	|	Haptomonada (synonym for Haptophyta)	|	worms:369190,gbif:70	|
Filicophyta	|	166292	|	includes	|	Filicophyta (synonym for Moniliformopses)	|	ncbi:241806	|
ferns	|	166292	|	synonym	|	ferns (synonym for Moniliformopses)	|	ncbi:241806	|
Aquila antiqua	|	244265	|	synonym	|	Aquila antiqua (synonym for Mammalia)	|	gbif:359	|
Archaeorycteropus patagonicus	|	244265	|	synonym	|	Archaeorycteropus patagonicus (synonym for Mammalia)	|	gbif:359	|
Prostylophorus margeriei	|	244265	|	synonym	|	Prostylophorus margeriei (synonym for Mammalia)	|	gbif:359	|
Proplanodus adnepos	|	244265	|	synonym	|	Proplanodus adnepos (synonym for Mammalia)	|	gbif:359	|
Anisorhizus atriarius	|	244265	|	synonym	|	Anisorhizus atriarius (synonym for Mammalia)	|	gbif:359	|
Isolophodon aplanatus	|	244265	|	synonym	|	Isolophodon aplanatus (synonym for Mammalia)	|	gbif:359	|
Phoca aegyptiaca	|	244265	|	synonym	|	Phoca aegyptiaca (synonym for Mammalia)	|	gbif:359	|
Trichechus hydropithecus	|	244265	|	synonym	|	Trichechus hydropithecus (synonym for Mammalia)	|	gbif:359	|
Protobradys harmonicus	|	244265	|	synonym	|	Protobradys harmonicus (synonym for Mammalia)	|	gbif:359	|
Aquila ferox	|	244265	|	synonym	|	Aquila ferox (synonym for Mammalia)	|	gbif:359	|
Stenogenium aenigmaticum	|	244265	|	synonym	|	Stenogenium aenigmaticum (synonym for Mammalia)	|	gbif:359	|
Diplodon ampliatus	|	244265	|	synonym	|	Diplodon ampliatus (synonym for Mammalia)	|	gbif:359	|
Pachypithecus macrognathus	|	244265	|	synonym	|	Pachypithecus macrognathus (synonym for Mammalia)	|	gbif:359	|
Praephoca	|	244265	|	synonym	|	Praephoca (synonym for Mammalia)	|	gbif:359	|
Homunculus imago	|	244265	|	synonym	|	Homunculus imago (synonym for Mammalia)	|	gbif:359	|
Phoca aegyptiaca subsp. antiqua	|	244265	|	synonym	|	Phoca aegyptiaca subsp. antiqua (synonym for Mammalia)	|	gbif:359	|
Lambdaconus suinus	|	244265	|	synonym	|	Lambdaconus suinus (synonym for Mammalia)	|	gbif:359	|
Anagonia insulata	|	244265	|	synonym	|	Anagonia insulata (synonym for Mammalia)	|	gbif:359	|
Bryopsida	|	246594	|	synonym	|	Bryopsida (synonym for Bryophyta)	|	ncbi:3208	|
Musci	|	246594	|	synonym	|	Musci (synonym for Bryophyta)	|	ncbi:3208,gbif:35	|
Hymenocallis georgiana	|	258473	|	synonym	|	Hymenocallis georgiana (synonym for Amaryllidaceae)	|	gbif:7682	|
Agapanthaceae	|	258473	|	synonym	|	Agapanthaceae (synonym for Amaryllidaceae)	|	gbif:7682,irmng:119252	|
Cepaceae	|	258473	|	synonym	|	Cepaceae (synonym for Amaryllidaceae)	|	gbif:7682	|
Cyrtanthaceae	|	258473	|	synonym	|	Cyrtanthaceae (synonym for Amaryllidaceae)	|	gbif:7682	|
Pancratiaceae	|	258473	|	synonym	|	Pancratiaceae (synonym for Amaryllidaceae)	|	gbif:7682	|
Gilliesiaceae	|	258473	|	synonym	|	Gilliesiaceae (synonym for Amaryllidaceae)	|	gbif:7682	|
Galanthaceae	|	258473	|	synonym	|	Galanthaceae (synonym for Amaryllidaceae)	|	gbif:7682	|
Haemanthaceae	|	258473	|	synonym	|	Haemanthaceae (synonym for Amaryllidaceae)	|	gbif:7682	|
Oporanthaceae	|	258473	|	synonym	|	Oporanthaceae (synonym for Amaryllidaceae)	|	gbif:7682	|
Strumariaceae	|	258473	|	synonym	|	Strumariaceae (synonym for Amaryllidaceae)	|	gbif:7682	|
Zephyranthaceae	|	258473	|	synonym	|	Zephyranthaceae (synonym for Amaryllidaceae)	|	gbif:7682	|
Leucojaceae	|	258473	|	synonym	|	Leucojaceae (synonym for Amaryllidaceae)	|	gbif:7682	|
Gethyllidaceae	|	258473	|	synonym	|	Gethyllidaceae (synonym for Amaryllidaceae)	|	gbif:7682	|
Tulbaghiaceae	|	258473	|	synonym	|	Tulbaghiaceae (synonym for Amaryllidaceae)	|	gbif:7682	|
Brunsvigiaceae	|	258473	|	synonym	|	Brunsvigiaceae (synonym for Amaryllidaceae)	|	gbif:7682	|
Narcissaceae	|	258473	|	synonym	|	Narcissaceae (synonym for Amaryllidaceae)	|	gbif:7682	|
Alliaceae	|	258473	|	synonym	|	Alliaceae (synonym for Amaryllidaceae)	|	gbif:7682,irmng:119252	|
Milulaceae	|	258473	|	synonym	|	Milulaceae (synonym for Amaryllidaceae)	|	gbif:7682	|
Heterokonta	|	266745	|	synonym	|	Heterokonta (synonym for Stramenopiles)	|	ncbi:33634,worms:368898	|
Straminipila	|	266745	|	synonym	|	Straminipila (synonym for Stramenopiles)	|	ncbi:33634	|
Heterokontophyta	|	266745	|	synonym	|	Heterokontophyta (synonym for Stramenopiles)	|	irmng:118	|
Camarellidae	|	2933645	|	synonym	|	Camarellidae (synonym for Camerellidae)	|	gbif:4867458	|
Camarella	|	2934022	|	synonym	|	Camarella (synonym for Camerella)	|	gbif:4867475	|
Ciliata	|	302424	|	synonym	|	Ciliata (synonym for Ciliophora (phylum in subkingdom SAR))	|	ncbi:5878	|
Eukarya	|	304358	|	synonym	|	Eukarya (synonym for Eukaryota)	|	ncbi:2759	|
D4P07G08	|	304358	|	proparte synonym	|	D4P07G08 (synonym for Eukaryota)	|	silva:D11377/#1	|
DH147-EKD10	|	304358	|	proparte synonym	|	DH147-EKD10 (synonym for Eukaryota)	|	silva:D11377/#1	|
LG25-05	|	304358	|	proparte synonym	|	LG25-05 (synonym for Eukaryota)	|	silva:D11377/#1	|
NAMAKO-1	|	304358	|	proparte synonym	|	NAMAKO-1 (synonym for Eukaryota)	|	silva:D11377/#1	|
RT5iin25	|	304358	|	proparte synonym	|	RT5iin25 (synonym for Eukaryota)	|	silva:D11377/#1	|
SA1-3C06	|	304358	|	proparte synonym	|	SA1-3C06 (synonym for Eukaryota)	|	silva:D11377/#1	|
DH147-EKD23	|	304358	|	proparte synonym	|	DH147-EKD23 (synonym for Eukaryota)	|	silva:D11377/#1	|
Eucaryotae	|	304358	|	synonym	|	Eucaryotae (synonym for Eukaryota)	|	ncbi:2759	|
Eukaryotae	|	304358	|	synonym	|	Eukaryotae (synonym for Eukaryota)	|	ncbi:2759	|
Diapsida	|	329823	|	synonym	|	Diapsida (synonym for Sauria (order in Opisthokonta))	|	ncbi:32561	|
Fungi/Metazoa group	|	332573	|	synonym	|	Fungi/Metazoa group (synonym for Opisthokonta)	|	ncbi:33154	|
opisthokonts	|	332573	|	synonym	|	opisthokonts (synonym for Opisthokonta)	|	ncbi:33154	|
Eumycota	|	352914	|	synonym	|	Eumycota (synonym for Fungi)	|	worms:4	|
Viridiplantae	|	361838	|	synonym	|	Viridiplantae (synonym for Chloroplastida)	|	silva:D13324/#3,ncbi:33090	|
Chlorobionta	|	361838	|	synonym	|	Chlorobionta (synonym for Chloroplastida)	|	ncbi:33090	|
Chlorophyta/Embryophyta group	|	361838	|	synonym	|	Chlorophyta/Embryophyta group (synonym for Chloroplastida)	|	ncbi:33090	|
chlorophyte/embryophyte group	|	361838	|	synonym	|	chlorophyte/embryophyte group (synonym for Chloroplastida)	|	ncbi:33090	|
Nemata	|	395057	|	synonym	|	Nemata (synonym for Nematoda)	|	ncbi:6231,worms:799	|
Asterothamnus	|	409712	|	synonym	|	Asterothamnus (synonym for Aster)	|	gbif:3093921	|
Baccharidopsis	|	409712	|	synonym	|	Baccharidopsis (synonym for Aster)	|	gbif:3093921,irmng:1355106	|
Leucosyris	|	409712	|	synonym	|	Leucosyris (synonym for Aster)	|	gbif:3093921	|
Crinitina	|	409712	|	synonym	|	Crinitina (synonym for Aster)	|	gbif:3093921	|
Bellidiastrum	|	409712	|	synonym	|	Bellidiastrum (synonym for Aster)	|	gbif:3093921,irmng:1355106,irmng:1080732	|
Virgulaster	|	409712	|	synonym	|	Virgulaster (synonym for Aster)	|	gbif:3093921,irmng:1355106	|
Chlamydites	|	409712	|	synonym	|	Chlamydites (synonym for Aster)	|	gbif:3093921,irmng:1355106	|
Heteropappus	|	409712	|	synonym	|	Heteropappus (synonym for Aster)	|	gbif:3093921	|
Oreostemma	|	409712	|	synonym	|	Oreostemma (synonym for Aster)	|	gbif:3093921	|
Triniteurybia	|	409712	|	synonym	|	Triniteurybia (synonym for Aster)	|	gbif:3093921	|
Conyzanthus	|	409712	|	synonym	|	Conyzanthus (synonym for Aster)	|	gbif:3093921,irmng:1355106	|
Bellidastrum	|	409712	|	synonym	|	Bellidastrum (synonym for Aster)	|	gbif:3093921	|
Borkonstia	|	409712	|	synonym	|	Borkonstia (synonym for Aster)	|	gbif:3093921,irmng:1355106	|
Almutaster	|	409712	|	synonym	|	Almutaster (synonym for Aster)	|	gbif:3093921	|
Heterochaeta	|	409712	|	synonym	|	Heterochaeta (synonym for Aster)	|	gbif:3093921,irmng:1355106	|
Ampelaster	|	409712	|	synonym	|	Ampelaster (synonym for Aster)	|	gbif:3093921	|
Lasallea	|	409712	|	synonym	|	Lasallea (synonym for Aster)	|	gbif:3093921,irmng:1355106	|
Eurybia	|	409712	|	synonym	|	Eurybia (synonym for Aster)	|	gbif:3093921	|
Canadanthus	|	409712	|	synonym	|	Canadanthus (synonym for Aster)	|	gbif:3093921	|
Weberaster	|	409712	|	synonym	|	Weberaster (synonym for Aster)	|	gbif:3093921,irmng:1355106	|
Kitamuraster	|	409712	|	synonym	|	Kitamuraster (synonym for Aster)	|	gbif:3093921,irmng:1355106	|
Kitamuraea	|	409712	|	synonym	|	Kitamuraea (synonym for Aster)	|	gbif:3093921,irmng:1355106	|
Amphirhapis	|	409712	|	synonym	|	Amphirhapis (synonym for Aster)	|	gbif:3093921	|
Baccharidiopsis	|	409712	|	synonym	|	Baccharidiopsis (synonym for Aster)	|	gbif:3093921,irmng:1355106	|
Oreastrum	|	409712	|	synonym	|	Oreastrum (synonym for Aster)	|	gbif:3093921,irmng:1355106	|
Asteromoea	|	409712	|	synonym	|	Asteromoea (synonym for Aster)	|	gbif:3093921,irmng:1375618	|
Arctogeron	|	409712	|	synonym	|	Arctogeron (synonym for Aster)	|	gbif:3093921	|
Miyamayomena	|	409712	|	synonym	|	Miyamayomena (synonym for Aster)	|	gbif:3093921,irmng:1355106	|
Sericocarpus	|	409712	|	synonym	|	Sericocarpus (synonym for Aster)	|	gbif:3093921	|
Wardaster	|	409712	|	synonym	|	Wardaster (synonym for Aster)	|	gbif:3093921,irmng:1355106	|
Eucephalus	|	409712	|	synonym	|	Eucephalus (synonym for Aster)	|	gbif:3093921	|
Doellingeria	|	409712	|	synonym	|	Doellingeria (synonym for Aster)	|	gbif:3093921	|
Biotia	|	409712	|	synonym	|	Biotia (synonym for Aster)	|	gbif:3093921	|
Chloracantha	|	409712	|	synonym	|	Chloracantha (synonym for Aster)	|	gbif:3093921	|
Ionactis	|	409712	|	synonym	|	Ionactis (synonym for Aster)	|	gbif:3093921	|
Afroaster	|	409712	|	synonym	|	Afroaster (synonym for Aster)	|	gbif:3093921	|
Oclemena	|	409712	|	synonym	|	Oclemena (synonym for Aster)	|	gbif:3093921	|
Crinitaria	|	409712	|	synonym	|	Crinitaria (synonym for Aster)	|	irmng:1355106	|
Linosyris	|	409712	|	synonym	|	Linosyris (synonym for Aster)	|	irmng:1355106	|
Galatella	|	409712	|	synonym	|	Galatella (synonym for Aster)	|	irmng:1355106	|
Ascomycotina	|	439373	|	synonym	|	Ascomycotina (synonym for Ascomycota)	|	worms:21891	|
Compositae	|	46248	|	synonym	|	Compositae (synonym for Asteraceae)	|	ncbi:4210,gbif:6070956,irmng:114753	|
Senecionaceae	|	46248	|	synonym	|	Senecionaceae (synonym for Asteraceae)	|	gbif:3065	|
Aposeridaceae	|	46248	|	synonym	|	Aposeridaceae (synonym for Asteraceae)	|	gbif:3065	|
Anthemidaceae	|	46248	|	synonym	|	Anthemidaceae (synonym for Asteraceae)	|	gbif:3065	|
Partheniaceae	|	46248	|	synonym	|	Partheniaceae (synonym for Asteraceae)	|	gbif:3065	|
Eupatoriaceae	|	46248	|	synonym	|	Eupatoriaceae (synonym for Asteraceae)	|	gbif:3065	|
Helichrysaceae	|	46248	|	synonym	|	Helichrysaceae (synonym for Asteraceae)	|	gbif:3065	|
Acarnaceae	|	46248	|	synonym	|	Acarnaceae (synonym for Asteraceae)	|	gbif:3065	|
Vernoniaceae	|	46248	|	synonym	|	Vernoniaceae (synonym for Asteraceae)	|	gbif:3065	|
Coreopsidaceae	|	46248	|	synonym	|	Coreopsidaceae (synonym for Asteraceae)	|	gbif:3065	|
Cynaraceae	|	46248	|	synonym	|	Cynaraceae (synonym for Asteraceae)	|	gbif:3065	|
Echinopaceae	|	46248	|	synonym	|	Echinopaceae (synonym for Asteraceae)	|	gbif:3065	|
Ambrosiaceae	|	46248	|	synonym	|	Ambrosiaceae (synonym for Asteraceae)	|	gbif:3065	|
Calendulaceae	|	46248	|	synonym	|	Calendulaceae (synonym for Asteraceae)	|	gbif:3065	|
Inulaceae	|	46248	|	synonym	|	Inulaceae (synonym for Asteraceae)	|	gbif:3065	|
Perdiciaceae	|	46248	|	synonym	|	Perdiciaceae (synonym for Asteraceae)	|	gbif:3065	|
Cassiniaceae	|	46248	|	synonym	|	Cassiniaceae (synonym for Asteraceae)	|	gbif:3065	|
Athanasiaceae	|	46248	|	synonym	|	Athanasiaceae (synonym for Asteraceae)	|	gbif:3065	|
Arctotidaceae	|	46248	|	synonym	|	Arctotidaceae (synonym for Asteraceae)	|	gbif:3065	|
Mutisiaceae	|	46248	|	synonym	|	Mutisiaceae (synonym for Asteraceae)	|	gbif:3065	|
Artemisiaceae	|	46248	|	synonym	|	Artemisiaceae (synonym for Asteraceae)	|	gbif:3065	|
Carduaceae	|	46248	|	synonym	|	Carduaceae (synonym for Asteraceae)	|	gbif:3065	|
Cichoriaceae	|	46248	|	synonym	|	Cichoriaceae (synonym for Asteraceae)	|	gbif:3065	|
Lactucaceae	|	46248	|	synonym	|	Lactucaceae (synonym for Asteraceae)	|	gbif:3065	|
Archosauria-Testudines	|	4947372	|	synonym	|	Archosauria-Testudines (synonym for Archelosauria)	|	ncbi:1329799	|
Testudines + Archosauria group	|	4947372	|	synonym	|	Testudines + Archosauria group (synonym for Archelosauria)	|	ncbi:1329799	|
Podurites saltator	|	511967	|	synonym	|	Podurites saltator (synonym for Arachnida)	|	gbif:367	|
Acarus resinosus	|	511967	|	synonym	|	Acarus resinosus (synonym for Arachnida)	|	gbif:367	|
Arthrolycosa prolifera	|	511967	|	synonym	|	Arthrolycosa prolifera (synonym for Arachnida)	|	gbif:367	|
Harosa	|	5246039	|	synonym	|	Harosa (synonym for SAR)	|	worms:582419	|
Plantae	|	5268475	|	synonym	|	Plantae (synonym for Archaeplastida)	|	worms:3,gbif:6,irmng:15	|
Blatta hyperborea	|	5268475	|	synonym	|	Blatta hyperborea (synonym for Archaeplastida)	|	gbif:6	|
Euphemerites	|	5268475	|	synonym	|	Euphemerites (synonym for Archaeplastida)	|	gbif:6	|
Curculionites costulatus	|	5268475	|	synonym	|	Curculionites costulatus (synonym for Archaeplastida)	|	gbif:6	|
Donacia smithiana	|	5268475	|	synonym	|	Donacia smithiana (synonym for Archaeplastida)	|	gbif:6	|
Archelytron priscus	|	5268475	|	synonym	|	Archelytron priscus (synonym for Archaeplastida)	|	gbif:6	|
Pythonidium metallicum	|	5268475	|	synonym	|	Pythonidium metallicum (synonym for Archaeplastida)	|	gbif:6	|
Donacia parvula	|	5268475	|	synonym	|	Donacia parvula (synonym for Archaeplastida)	|	gbif:6	|
Elytridium	|	5268475	|	synonym	|	Elytridium (synonym for Archaeplastida)	|	gbif:6	|
Curculionites thoracicus	|	5268475	|	synonym	|	Curculionites thoracicus (synonym for Archaeplastida)	|	gbif:6	|
Ctenostematopteryx minor	|	5268475	|	synonym	|	Ctenostematopteryx minor (synonym for Archaeplastida)	|	gbif:6	|
Phytoptus antiquus	|	5268475	|	synonym	|	Phytoptus antiquus (synonym for Archaeplastida)	|	gbif:6	|
Euphemerites simplex	|	5268475	|	synonym	|	Euphemerites simplex (synonym for Archaeplastida)	|	gbif:6	|
Chrysomelites lindhageni	|	5268475	|	synonym	|	Chrysomelites lindhageni (synonym for Archaeplastida)	|	gbif:6	|
Elytridium deplanatum	|	5268475	|	synonym	|	Elytridium deplanatum (synonym for Archaeplastida)	|	gbif:6	|
Euphemerites affinis	|	5268475	|	synonym	|	Euphemerites affinis (synonym for Archaeplastida)	|	gbif:6	|
Laccophilus parvulus	|	5268475	|	synonym	|	Laccophilus parvulus (synonym for Archaeplastida)	|	gbif:6	|
Rhabdotarachnoides simoni	|	5268475	|	synonym	|	Rhabdotarachnoides simoni (synonym for Archaeplastida)	|	gbif:6	|
Chrysomelites thulensis	|	5268475	|	synonym	|	Chrysomelites thulensis (synonym for Archaeplastida)	|	gbif:6	|
Euphemerites gigas	|	5268475	|	synonym	|	Euphemerites gigas (synonym for Archaeplastida)	|	gbif:6	|
Archelytron	|	5268475	|	synonym	|	Archelytron (synonym for Archaeplastida)	|	gbif:6	|
Pythonidium	|	5268475	|	synonym	|	Pythonidium (synonym for Archaeplastida)	|	gbif:6	|
Silpha deplanata	|	5268475	|	synonym	|	Silpha deplanata (synonym for Archaeplastida)	|	gbif:6	|
Hydrobius nauckhoffi	|	5268475	|	synonym	|	Hydrobius nauckhoffi (synonym for Archaeplastida)	|	gbif:6	|
Rhabdotarachnoides	|	5268475	|	synonym	|	Rhabdotarachnoides (synonym for Archaeplastida)	|	gbif:6	|
Diatomea	|	5342311	|	synonym	|	Diatomea (synonym for Bacillariophyta)	|	silva:M87325/#4,ncbi:2836	|
Diatomeae	|	5342311	|	synonym	|	Diatomeae (synonym for Bacillariophyta)	|	ncbi:2836,gbif:7947184	|
Diatomophyceae	|	5342311	|	synonym	|	Diatomophyceae (synonym for Bacillariophyta)	|	ncbi:2836,gbif:7947184	|
Bacillariophyceae	|	5342311	|	synonym	|	Bacillariophyceae (synonym for Bacillariophyta)	|	gbif:7947184	|
Fragilariophyceae	|	5342311	|	synonym	|	Fragilariophyceae (synonym for Bacillariophyta)	|	gbif:7947184	|
Lissamphibia	|	544595	|	includes	|	Lissamphibia (synonym for Amphibia)	|	ncbi:8292	|
Hepaticae	|	56601	|	synonym	|	Hepaticae (synonym for Marchantiophyta)	|	ncbi:3195,gbif:9	|
Hepaticopsida	|	56601	|	synonym	|	Hepaticopsida (synonym for Marchantiophyta)	|	ncbi:3195,irmng:1179	|
Hepatophyta	|	56601	|	synonym	|	Hepatophyta (synonym for Marchantiophyta)	|	gbif:9	|
Asteranae	|	596121	|	includes	|	Asteranae (synonym for campanulids)	|	ncbi:91882	|
euasterids II	|	596121	|	synonym	|	euasterids II (synonym for campanulids)	|	ncbi:91882	|
Geracus tubifer	|	632179	|	synonym	|	Geracus tubifer (synonym for Arthropoda)	|	gbif:54	|
Blattina splendens	|	632179	|	synonym	|	Blattina splendens (synonym for Arthropoda)	|	gbif:54	|
Kounicia	|	632179	|	synonym	|	Kounicia (synonym for Arthropoda)	|	gbif:54	|
Basidiomycotina	|	634628	|	synonym	|	Basidiomycotina (synonym for Basidiomycota)	|	worms:21890	|
Articulata	|	681832	|	includes	|	Articulata (synonym for Rhynchonelliformea)	|	ncbi:115369,irmng:1139	|
Animalia	|	691846	|	synonym	|	Animalia (synonym for Metazoa)	|	silva:D14357/#4,ncbi:33208,worms:2,gbif:1,irmng:11	|
CV1-B1-93	|	755852	|	proparte synonym	|	CV1-B1-93 (synonym for Centrohelida)	|	silva:AB505554/#2	|
H1-10	|	755852	|	proparte synonym	|	H1-10 (synonym for Centrohelida)	|	silva:AB505554/#2	|
H26-1	|	755852	|	proparte synonym	|	H26-1 (synonym for Centrohelida)	|	silva:AB505554/#2	|
M1-18D08	|	755852	|	proparte synonym	|	M1-18D08 (synonym for Centrohelida)	|	silva:AB505554/#2	|
Centroheliozoa	|	755852	|	synonym	|	Centroheliozoa (synonym for Centrohelida)	|	ncbi:193537	|
all	|	805080	|	synonym	|	all (synonym for life)	|	ncbi:1	|
Biota	|	805080	|	synonym	|	Biota (synonym for life)	|	worms:1	|
Protopelargus meyeri	|	81461	|	synonym	|	Protopelargus meyeri (synonym for Aves)	|	gbif:212	|
Palaeocursornis biharicus	|	81461	|	synonym	|	Palaeocursornis biharicus (synonym for Aves)	|	gbif:212	|
Patagonichnornis	|	81461	|	synonym	|	Patagonichnornis (synonym for Aves)	|	gbif:212	|
Eupterornis remensis	|	81461	|	synonym	|	Eupterornis remensis (synonym for Aves)	|	gbif:212	|
Proherodius oweni	|	81461	|	synonym	|	Proherodius oweni (synonym for Aves)	|	gbif:212	|
Tantaleus brecciensis	|	81461	|	synonym	|	Tantaleus brecciensis (synonym for Aves)	|	gbif:212	|
GAL08	|	844192	|	proparte synonym	|	GAL08 (synonym for Bacteria)	|	silva:A16379/#1	|
GOUTA4	|	844192	|	proparte synonym	|	GOUTA4 (synonym for Bacteria)	|	silva:A16379/#1	|
JL-ETNP-Z39	|	844192	|	proparte synonym	|	JL-ETNP-Z39 (synonym for Bacteria)	|	silva:A16379/#1	|
Kazan-3B-28	|	844192	|	proparte synonym	|	Kazan-3B-28 (synonym for Bacteria)	|	silva:A16379/#1	|
LD1-PA38	|	844192	|	proparte synonym	|	LD1-PA38 (synonym for Bacteria)	|	silva:A16379/#1	|
MVP-21	|	844192	|	proparte synonym	|	MVP-21 (synonym for Bacteria)	|	silva:A16379/#1	|
NPL-UPA2	|	844192	|	proparte synonym	|	NPL-UPA2 (synonym for Bacteria)	|	silva:A16379/#1	|
OC31	|	844192	|	proparte synonym	|	OC31 (synonym for Bacteria)	|	silva:A16379/#1	|
RsaHF231	|	844192	|	proparte synonym	|	RsaHF231 (synonym for Bacteria)	|	silva:A16379/#1	|
S2R-29	|	844192	|	proparte synonym	|	S2R-29 (synonym for Bacteria)	|	silva:A16379/#1	|
SBYG-2791	|	844192	|	proparte synonym	|	SBYG-2791 (synonym for Bacteria)	|	silva:A16379/#1	|
SM2F11	|	844192	|	proparte synonym	|	SM2F11 (synonym for Bacteria)	|	silva:A16379/#1	|
WCHB1-60	|	844192	|	proparte synonym	|	WCHB1-60 (synonym for Bacteria)	|	silva:A16379/#1	|
not Bacteria Haeckel 1894	|	844192	|	synonym	|	not Bacteria Haeckel 1894 (synonym for Bacteria)	|	ncbi:2	|
Monera	|	844192	|	alternate representation	|	Monera (synonym for Bacteria)	|	worms:6	|
core eudicots	|	853757	|	synonym	|	core eudicots (synonym for Gunneridae)	|	ncbi:91827	|
core eudicotyledons	|	853757	|	synonym	|	core eudicotyledons (synonym for Gunneridae)	|	ncbi:91827	|
Streptophytina	|	916750	|	proparte synonym	|	Streptophytina (synonym for Streptophyta)	|		|
biota	|	93302	|	synonym	|	biota (synonym for cellular organisms)	|	ncbi:131567	|
Foraminiferida	|	936399	|	synonym	|	Foraminiferida (synonym for Foraminifera)	|	ncbi:29178,worms:1410	|
Rotalites	|	936399	|	proparte synonym	|	Rotalites (synonym for Foraminifera)	|	gbif:8376456	|
Angiospermae	|	99252	|	synonym	|	Angiospermae (synonym for Magnoliophyta)	|	ncbi:3398	|
Archaebacteria	|	996421	|	synonym	|	Archaebacteria (synonym for Archaea (domain silva:D37982/#1))	|	ncbi:2157	|
Mendosicutes	|	996421	|	synonym	|	Mendosicutes (synonym for Archaea (domain silva:D37982/#1))	|	ncbi:2157	|
Metabacteria	|	996421	|	synonym	|	Metabacteria (synonym for Archaea (domain silva:D37982/#1))	|	ncbi:2157	|
