# Supplementary material for: Speeding up iterative applications of the BUILD supertree algorithm
Source: PeerJ. 2024 Jan 2;12:e16624. doi: 10.7717/peerj.16624 (PMC10768670; doi:10.7717/peerj.16624)
Supplement: Supplemental Information 7 — A snapshot of otcetera code base with SHA 2287cefc4d12d328c4d9a4272b10aa25b38abbcd from https://github.com/OpenTreeOfLife/otcetera. The algorithms described in this article are implemented in the otc-solve-subproblem tool. [file peerj-12-16624-s007.gz › otcetera/data/rename.json]

[
  {
    "action": "delete",
    "synonym": {
      "name": "Camaryllis major",
      "ott_id": 21,
      "sourceinfo": "ota:100"
    }
  }, 
  {
    "action": "edit",
    "taxon": {
      "name": "Camaryllis major",
      "ott_id": 21,
      "sourceinfo": "ota:100"
    }
  },
  {
    "action": "add",
    "synonym": {
      "name": "Amaryllis Amaryllis major",
      "ott_id": 21,
      "sourceinfo": "ota:100"
    }
  }
]
