# Supplementary material for: Speeding up iterative applications of the BUILD supertree algorithm
Source: PeerJ. 2024 Jan 2;12:e16624. doi: 10.7717/peerj.16624 (PMC10768670; doi:10.7717/peerj.16624)
Supplement: Supplemental Information 7 — A snapshot of otcetera code base with SHA 2287cefc4d12d328c4d9a4272b10aa25b38abbcd from https://github.com/OpenTreeOfLife/otcetera. The algorithms described in this article are implemented in the otc-solve-subproblem tool. [file peerj-12-16624-s007.gz › otcetera/data/6genus-taxonomy.tre]

(
    (
        (
            (A1_ott1,A2_ott2,A3_ott3)A_ott4,
            (B1_ott5,B2_ott6,B3_ott7)B_ott8,
            (C1_ott9,C2_ott10,C3_ott11)C_ott12
        )ABC_ott13,
        (D1_ott14,D2_ott15,D3_ott16)D_ott17
    )ABCD_ott18,
    (
        (E1_ott19,E2_ott20,E3_ott21)E_ott22,
        (F1_ott23,B2_ott24,F3_ott25)F_ott26
    )EF_ott27
)life_ott28;
