# Supplementary material for: Speeding up iterative applications of the BUILD supertree algorithm
Source: PeerJ. 2024 Jan 2;12:e16624. doi: 10.7717/peerj.16624 (PMC10768670; doi:10.7717/peerj.16624)
Supplement: Supplemental Information 7 — A snapshot of otcetera code base with SHA 2287cefc4d12d328c4d9a4272b10aa25b38abbcd from https://github.com/OpenTreeOfLife/otcetera. The algorithms described in this article are implemented in the otc-solve-subproblem tool. [file peerj-12-16624-s007.gz › otcetera/data/ex-tax-1-unc/taxonomy.tsv]

uid	|	parent_uid	|	name	|	rank	|	sourceinfo	|	uniqname	|	flags	|
1000000	|		|	Exampleroot	|	no rank	|	ncbi:10239,gbif:8	|		|		|
999999	|	1000000	|	Nototuexample	|	no rank	|		|		|	not_otu	|
1001	|	1000000	|	ABC	|	no rank	|		|		|		|
100	|	1001	|	A	|	no rank	|		|		|	extinct	|
200	|	1001	|	B	|	no rank	|		|		|		|
300	|	1001	|	C	|	no rank	|		|		|		|
1	|	100	|	A1	|	no rank	|		|		|		|
2	|	100	|	A2	|	no rank	|		|		|	unclassified	|
3	|	100	|	A3	|	no rank	|		|		|	unclassified	|
11	|	200	|	B1	|	no rank	|		|		|	extinct	|
12	|	200	|	B2	|	no rank	|		|		|	extinct	|
13	|	200	|	B3	|	no rank	|		|		|	extinct	|
21	|	300	|	C1	|	no rank	|		|		|		|
22	|	300	|	C2	|	no rank	|		|		|	unclassified	|
23	|	300	|	C3	|	no rank	|		|		|		|
