# Supplementary material for: Speeding up iterative applications of the BUILD supertree algorithm
Source: PeerJ. 2024 Jan 2;12:e16624. doi: 10.7717/peerj.16624 (PMC10768670; doi:10.7717/peerj.16624)
Supplement: Supplemental Information 7 — A snapshot of otcetera code base with SHA 2287cefc4d12d328c4d9a4272b10aa25b38abbcd from https://github.com/OpenTreeOfLife/otcetera. The algorithms described in this article are implemented in the otc-solve-subproblem tool. [file peerj-12-16624-s007.gz › otcetera/data/README.md]

A set of inputs requires a consistent taxonomy. So the tests inputs
here have the naming convention:

    taxonomytag-treetag.tre

such that any combination of `treetag.tre` files with the same `taxonomytag`
should be using the same set of IDs.

The Ids in otcetera are the numeric suffixes to the labels in the trees.
