# Supplementary material for: Speeding up iterative applications of the BUILD supertree algorithm
Source: PeerJ. 2024 Jan 2;12:e16624. doi: 10.7717/peerj.16624 (PMC10768670; doi:10.7717/peerj.16624)
Supplement: Supplemental Information 7 — A snapshot of otcetera code base with SHA 2287cefc4d12d328c4d9a4272b10aa25b38abbcd from https://github.com/OpenTreeOfLife/otcetera. The algorithms described in this article are implemented in the otc-solve-subproblem tool. [file peerj-12-16624-s007.gz › otcetera/data/is_taxonomy.tre]

(((A1_ott11,A2_ott12,A3_ott13)A_ott10,(B1_ott21,B2_ott22,B3_ott23)B_ott20,(C1_ott31,C2_ott32,C3_ott33)C_ott30,(D1_ott41,D2_ott42,D3_ott43)D_ott40,(G1_ott51,G2_ott52,G3_ott53)G_ott50)ABCDG_ott60,(F1_ott71,F2_ott72,F3_ott73)F_ott70,(E1_ott81,E2_ott82,E3_ott83)E_ott80,(H1_ott91,H2_ott92,H3_ott93)H_ott90)root_ott1;
