# Supplementary material for: Speeding up iterative applications of the BUILD supertree algorithm
Source: PeerJ. 2024 Jan 2;12:e16624. doi: 10.7717/peerj.16624 (PMC10768670; doi:10.7717/peerj.16624)
Supplement: Supplemental Information 7 — A snapshot of otcetera code base with SHA 2287cefc4d12d328c4d9a4272b10aa25b38abbcd from https://github.com/OpenTreeOfLife/otcetera. The algorithms described in this article are implemented in the otc-solve-subproblem tool. [file peerj-12-16624-s007.gz › otcetera/data/3genus-taxonomy.tre]

((A1_ott1,A2_ott2,A3_ott3)A_ott4,(B1_ott5,B2_ott6,B3_ott7)B_ott8,(C1_ott9,C2_ott10,C3_ott11)C_ott12)life_ott14;
